# Supplementary material for: The regulatory network of Coprinopsis cinerea transcription factor Skn7 collaborates with bHLH1 during fungal-fungal interactions
Source: Microbiol Spectr. 2025 Jul 30;13(9):e00484-25. doi: 10.1128/spectrum.00484-25 (PMC12403569; doi:10.1128/spectrum.00484-25)
Supplement: Table S1 — Summary of omics Data and selected experimental results in this study. [file spectrum.00484-25-s0002.xlsx]

## Sheet: Table S1-1
	Relative expression level										Enzyme activity							ROS					H2O2
	lcc9	lcc1	lcc5	easA	nrps	cat	sod1	sod2	trx	gst	Laccase 24 h	Laccase 36 h	Laccase 48 h	Laccase 60 h	CAT	SOD	GST	24 h	36 h	48 h	60 h	72 h	24 h	36 h	48 h	60 h	72 h
Mock	29.66±0.62	22.86±0.08	63.78±0.22	59.35±2.47	4.13±0.07	4.24±0.07	24.6±0.51	59.13±1.84	58.44±4.25	98.45±4.09	342.5±4.17	721.39±1.95	1387.51±44.72	756.39±92.5	1292.85±235.85	193.53±69.57	8.02±0.25	94.74±14.16	146.46±12.19	188.27±5.96	256.64±1.19	93.55±13.48	280.3±12.83	316.83±10	447.04±10.4	548.42±15.84	201.36±8.05
R-1	16.74±0.29	1.18±0.02	22.72±0.87	31.02±0.32	0.37±0.03	9.13±0.25	79.79±2.49	332.02±5.73	306.21±8.97	15.21±4.59	178.89±72.22	455.45±105.33	440.28±39.84	410.28±15.28	3973.92±71.29	502.21±60.89	0.42±0.09	168.95±11.13	234.26±23.56	303.16±13.08	399.41±19.23	263.03±23.27	389.1±4.37	406.09±19.3	463.33±17.71	779.29±12.17	248.65±3.86
R-2	19.22±1.46	7.73±0.16	43.56±0.15	56.97±3.16	0.66±0.02	51.3±1.78	72.36±10.32	118.62±5.94	490.41±6.03	82.67±2.19	88.33±11.67	346.11±30.56	436.67±30.56	348.89±0	2788.17±0.37	337.31±40.05	0.14±0.01	152.98±3.14	287.74±6.51	674.14±60.32	622.64±17.45	384.35±23.19	389.94±9.89	470.33±25.69	482.84±25.2	767.96±9.07	333.59±13.84
R-3	8.85±0.4	8.85±0.03	38.59±0.53	30.2±2.15	0.25±0.01	8.34±0.12	216.12±6.74	425.38±12.38	340.85±6.44	45.46±0.57	187.78±68.33	460.26±20	718.47±18.2	708.84±8.61	4239.09±113.91	690.12±24.23	0.56±0.02	155.26±10.94	318.27±8.59	450.6±35.51	642.43±9.16	274.47±22.01	316.05±14.96	394.76±9.39	559.87±39.19	696.11±2.25	417.18±65.7
OE-1	85.52±5.62	38.19±0.13	58.69±0.61	84.89±5	7.04±0.27	4±0.89	19.6±1.22	54.42±2.07	9.92±2.5	162.45±4.41	395.28±29.72	1541.12±12.22	877.51±31.39	821.12±10	460.4±77.18	1.62±0.82	13.77±0.53	54.92±0.69	32.91±1.19	50.16±0.35	82.03±6.26	49.27±0.95	183.05±26.4	193.36±3.94	95.07±2.28	86.68±5.1	89.79±7.39
OE-2	87.48±3.03	31.89±0.33	155.42±1.08	85.95±2.08	12.34±0.3	1.86±0.22	19.03±2.23	2.94±0.28	15.84±0.16	209.15±2.3	709.17±4.72	1450.01±23.33	1061.95±5.83	859.33±23.73	167.22±43.56	15.11±0.2	15.37±0.06	32.86±1.75	56.57±3.25	86.13±3.02	105.72±4	95.71±5.94	167.42±20.21	179.05±10.37	124.69±9.76	84.46±0.59	99.4±9.07
OE-3	163.93±8.51	26.02±4.46	78.52±0.27	66.71±0.21	10.67±0.33	1.73±0.12	16.49±2.27	41.5±0.14	26.79±3.69	128.31±1.7	495.28±3.06	1860.01±42.22	1032.23±10	1015.56±10.56	307.06±27.68	3.31±0.03	25±0.73	33.74±2.97	32.61±1.17	111.13±0.83	80.06±0.78	62.87±8.09	135.67±14.13	139.39±24.2	157.9±9.01	64.32±5.31	120.88±14.71

## Sheet: Table S1-2
gene_id	OE-1_vs_Mock	OE-1_vs_Mock_log2fc	OE-1_vs_Mock_pval	KEGG	Description	BP	CC	MF	Pathway
CC1G_03752	up	2.15546	3.12868e-13	-	hypothetical protein	-	-	-	-
CC1G_07941	up	3.64176	1.2028e-14	-	hypothetical protein	-	-	-	-
CC1G_02091	up	1.53993	0.00190154	-	hypothetical protein	-	-	-	-
CC1G_05227	up	4.71686	5.14055e-10	-	binding protein	-	GO:0005789//endoplasmic reticulum membrane;	-	-
CC1G_12758	up	1.73799	0.0103829	-	hypothetical protein	-	-	GO:0008080//N-acetyltransferase activity;	-
CC1G_07461	up	4.16468	6.94613e-36	-	hypothetical protein	-	-	-	-
CC1G_13750	up	1.62383	0.0344742	-	hypothetical protein	-	-	-	-
CC1G_09226	up	4.06473	8.3406e-07	-	hypothetical protein	-	-	-	-
CC1G_07782	up	2.60717	6.4542e-15	-	cytochrome P450 monooxygenase pc-2	-	-	GO:0004497//monooxygenase activity;GO:0005506//iron ion binding;GO:0016705//oxidoreductase activity, acting on paired donors, with incorporation or reduction of molecular oxygen;GO:0020037//heme binding;	-
CC1G_00967	up	1.2131	0.00281658	-	hypothetical protein	-	-	-	-
CC1G_09985	up	3.21756	1.36927e-17	-	tetraspanin Tsp2	-	GO:0016021//integral component of membrane;	-	-
CC1G_08448	up	4.85073	5.38486e-27	-	hypothetical protein	-	-	-	-
CC1G_02805	up	2.56455	2.373e-10	-	hypothetical protein	-	-	GO:0005524//ATP binding;GO:0016887//ATP hydrolysis activity;	-
CC1G_03609	up	5.19615	2.75656e-52	-	hypothetical protein	-	GO:0016021//integral component of membrane;	-	-
CC1G_11243	up	2.40337	0.000374637	-	ankyrin containing protein	-	-	-	-
CC1G_09795	up	2.45374	1.11171e-11	-	hypothetical protein	-	-	-	-
CC1G_08392	up	3.72086	0.000101466	-	hypothetical protein	-	-	-	-
CC1G_03054	up	3.60754	5.35421e-27	-	hypothetical protein	-	-	-	-
CC1G_15345	up	2.66052	4.46198e-08	-	hypothetical protein	-	-	-	-
CC1G_05835	up	1.48327	1.64541e-06	K13237	2,4-dienoyl-CoA reductase	GO:0009062//fatty acid catabolic process;	GO:0005782//peroxisomal matrix;	GO:0008670//2,4-dienoyl-CoA reductase (NADPH) activity;	ko04146(Peroxisome) K13237
CC1G_08066	up	2.45578	1.63479e-06	-	macrofage activating glycoprotein	-	-	-	-
CC1G_09094	up	3.99181	9.88969e-09	-	arylalcohol dehydrogenase	-	-	-	-
CC1G_05516	up	2.06774	7.15446e-09	K01176	alpha amylase	GO:0005975//carbohydrate metabolic process;	-	GO:0004556//alpha-amylase activity;GO:0043169//cation binding;GO:0103025//alpha-amylase activity (releasing maltohexaose);	ko00500(Starch and sucrose metabolism) K01176
CC1G_09901	up	3.6881	5.31053e-17	-	ankyrin-1	-	-	-	-
CC1G_14702	up	2.33448	0.0130492	-	oxidoreductase	-	-	GO:0005506//iron ion binding;GO:0016705//oxidoreductase activity, acting on paired donors, with incorporation or reduction of molecular oxygen;GO:0031418//L-ascorbic acid binding;GO:0051213//dioxygenase activity;	-
CC1G_12164	up	1.91337	1.02055e-08	-	hypothetical protein	-	-	-	-
CC1G_11691	up	3.30618	5.66973e-05	-	hypothetical protein	-	-	-	-
CC1G_08222	up	1.9381	6.88484e-06	-	ergot alkaloid biosynthetic protein A	-	-	-	-
CC1G_02163	up	4.09678	1.8447e-20	-	hypothetical protein	-	GO:0016021//integral component of membrane;	-	-
CC1G_00122	up	1.1195	8.08192e-05	-	cytochrome P450	-	-	GO:0004497//monooxygenase activity;GO:0005506//iron ion binding;GO:0016705//oxidoreductase activity, acting on paired donors, with incorporation or reduction of molecular oxygen;GO:0020037//heme binding;	-
CC1G_03854	up	2.1759	0.0222184	-	hypothetical protein	-	GO:0016021//integral component of membrane;	-	-
CC1G_10642	up	1.1247	0.00556002	-	hypothetical protein	-	-	-	-
CC1G_07014	up	2.13577	2.85574e-11	-	hypothetical protein	GO:0055114//obsolete oxidation-reduction process;	-	-	-
CC1G_07985	up	3.0161	6.17981e-13	-	hypothetical protein	-	-	GO:0016491//oxidoreductase activity;	-
CC1G_05849	up	2.86177	5.5787e-19	-	hypothetical protein	-	-	-	-
CC1G_08651	up	3.01604	5.38951e-21	-	hypothetical protein	-	-	-	-
CC1G_05994	up	3.0967	0.0002791	-	hypothetical protein	-	GO:0016021//integral component of membrane;	-	-
CC1G_02175	up	2.4119	6.60885e-05	-	hypothetical protein	-	GO:0016021//integral component of membrane;	-	-
CC1G_14004	up	3.71075	4.46862e-30	-	hypothetical protein	-	-	-	-
CC1G_02440	up	1.05029	0.00279135	-	hypothetical protein	-	-	-	-
CC1G_05606	up	1.55669	7.95177e-08	-	hypothetical protein	-	-	-	-
CC1G_10056	up	1.93532	2.88446e-09	-	major facilitator superfamily transporter	-	GO:0016021//integral component of membrane;	GO:0022857//transmembrane transporter activity;	-
CC1G_02719	up	3.41637	2.42937e-18	-	CMGC/SRPK protein kinase	-	-	GO:0004672//protein kinase activity;GO:0005524//ATP binding;	-
CC1G_10385	up	1.26327	0.00144636	-	cytochrome P450	-	GO:0016021//integral component of membrane;	GO:0004497//monooxygenase activity;GO:0005506//iron ion binding;GO:0016705//oxidoreductase activity, acting on paired donors, with incorporation or reduction of molecular oxygen;GO:0020037//heme binding;	-
CC1G_08391	up	2.41541	1.3478e-07	-	hypothetical protein	-	-	-	-
CC1G_12509	up	1.47178	0.0427317	-	hypothetical protein	-	-	-	-
CC1G_13050	up	2.64437	1.66494e-05	-	actin alpha 1 skeletal muscle protein	-	-	-	-
CC1G_10577	up	3.49088	6.22518e-27	K01652	acetolactate synthase	GO:0009097//isoleucine biosynthetic process;GO:0009099//valine biosynthetic process;	GO:0005739//mitochondrion;	GO:0000287//magnesium ion binding;GO:0003984//acetolactate synthase activity;GO:0030976//thiamine pyrophosphate binding;GO:0050660//flavin adenine dinucleotide binding;	ko00770(Pantothenate and CoA biosynthesis);ko00660(C5-Branched dibasic acid metabolism);ko00650(Butanoate metabolism);ko00290(Valine, leucine and isoleucine biosynthesis) cci01100 Metabolic pathways cci01110 Biosynthesis of secondary metabolites cci01210 2-Oxocarboxylic acid metabolism cci01230 Biosynthesis of amino acids K01652
CC1G_02376	up	1.90632	0.00386746	-	hypothetical protein	-	-	-	-
CC1G_05399	up	1.48684	8.13396e-07	-	YjgH family protein	-	-	-	-
CC1G_05291	up	3.31104	2.22231e-21	K01183	endochitinase	GO:0000272//polysaccharide catabolic process;GO:0006032//chitin catabolic process;		GO:0004568//chitinase activity;GO:0008061//chitin binding;	ko00520(Amino sugar and nucleotide sugar metabolism) K01183 (cci00520 Amino sugar and nucleotide sugar metabolism)(cci01100 Metabolic pathways)
CC1G_10502	up	3.09365	9.61558e-24	-	hypothetical protein	-	GO:0016021//integral component of membrane;	GO:0005524//ATP binding;	cci Coprinopsis cinerea (gray shag) K05681 cci02010 ABC transporters
CC1G_09908	up	1.87581	3.30495e-09	-	hypothetical protein	-	-	-	-
CC1G_01966	up	2.23938	8.41575e-07	-	hypothetical protein	-	-	-	-
CC1G_14532	up	1.06047	0.0239058	-	hypothetical protein	-	-	-	-
CC1G_09799	up	3.29005	6.49966e-08	-	other/AgaK1 protein kinase	-	-	GO:0016301//kinase activity;	-
CC1G_07781	up	5.10815	3.76297e-05	-	hypothetical protein	-	-	GO:0004060//arylamine N-acetyltransferase activity;	-
CC1G_02176	up	4.19864	6.76199e-16	-	hypothetical protein	-	GO:0016021//integral component of membrane;	-	-
CC1G_10695	up	1.3969	0.00219248	K17893	alternative oxidase	-	GO:0016021//integral component of membrane;GO:0070469//respirasome;	GO:0009916//alternative oxidase activity;GO:0046872//metal ion binding;	-
CC1G_13568	up	1.06502	0.0448652	-	hypothetical protein	-	GO:0016020//membrane;	GO:0046872//metal ion binding;	-
CC1G_10351	up	1.49968	0.000236024	-	hypothetical protein	-	-	-	-		C
CC1G_13049	up	2.69292	8.78525e-11	-	hypothetical protein	-	-	-	-
CC1G_03272	up	1.42888	0.0496115	-	hypothetical protein	-	GO:0016021//integral component of membrane;	-	-
CC1G_05819	up	1.27046	0.00053543	-	hypothetical protein	-	-	-	-
CC1G_08336	up	1.28883	0.045521	-	flavin-containing monooxygenase	-	-	GO:0004497//monooxygenase activity;	-
CC1G_05487	up	1.68437	3.03885e-08	-	hypothetical protein	-	-	-	-
CC1G_12172	up	1.92912	0.000194388	-	hypothetical protein	-	-	-	-
CC1G_08030	up	3.41788	0.0106784	-	FAD binding domain-containing protein	-	-	GO:0016491//oxidoreductase activity;GO:0071949//FAD binding;	-
CC1G_04883	up	2.15931	9.09014e-10	-	hypothetical protein	-	-	-	-
CC1G_07844	up	1.67015	1.04249e-05	-	hypothetical protein	-	-	-	-
CC1G_08587	up	5.73662	2.9349e-28	K19791	laccase-4	-	GO:0005576//extracellular region;	GO:0005507//copper ion binding;GO:0016491//oxidoreductase activity;	K19791 iron transport multicopper oxidase
CC1G_07989	up	1.06836	0.00113143	-	-	-	-	-	-
CC1G_11382	up	1.17152	0.0375082	-	hypothetical protein	-	-	-	-
CC1G_11323	up	1.6336	0.00844807	-	hypothetical protein	-	-	-	-
CC1G_08909	up	1.38831	0.010001	-	hypothetical protein	-	-	-	-
CC1G_09040	up	2.08836	4.65302e-08	-	hypothetical protein	-	-	-	-
CC1G_15693	up	3.29297	1.27486e-15	-	hypothetical protein	-	-	-	-
CC1G_03937	up	3.70119	6.8603e-09	-	hypothetical protein	-	-	-	-
CC1G_15457	up	1.99444	0.00126741	-	hypothetical protein	-	GO:0016021//integral component of membrane;	GO:0005524//ATP binding;GO:0042626//ATPase-coupled transmembrane transporter activity;	-
CC1G_11041	up	1.1569	0.000368873	-	hypothetical protein	-	-	-	-
CC1G_07957	up	1.58359	1.49087e-06	K01210	exo-beta-1,3-glucanase	GO:0071704//organic substance metabolic process;	GO:0016021//integral component of membrane;	GO:0004553//hydrolase activity, hydrolyzing O-glycosyl compounds;	ko00500(Starch and sucrose metabolism)K01210 cci01100 Metabolic pathways
CC1G_06870	up	1.17136	6.56595e-05	K15631	methyltransferase type 11	GO:0032259//methylation;	-	GO:0008168//methyltransferase activity;	ko00790(Folate biosynthesis) K15631 cci00790 ( Folate biosynthesis)cci01100 (Metabolic pathways)
CC1G_02613	up	5.0238	4.29325e-22	-	hypothetical protein	-	GO:0016021//integral component of membrane;	-	-
CC1G_04965	up	1.92195	0.000415929	K17278	progesterone binding protein	-	-	-	K17278 membrane-associated progesterone receptor component
CC1G_09569	down	-2.67651	2.67645e-05	-	hypothetical protein	-	-	-	-
CC1G_15645	down	-4.68021	6.12895e-06	-	hypothetical protein	-	GO:0005576//extracellular region;	-	-
CC1G_13756	down	-1.14696	0.0235401	-	hypothetical protein	-	-	-	-
CC1G_01876	down	-1.41134	0.000364615	-	oxidoreductase	-	-	GO:0016491//oxidoreductase activity;	-
CC1G_05908	down	-3.60856	0.000457286	K03781	catalase	GO:0006979//response to oxidative stress;GO:0042744//hydrogen peroxide catabolic process;	-	GO:0004096//catalase activity;GO:0020037//heme binding;GO:0046872//metal ion binding;	ko04146(Peroxisome);ko04011(MAPK signaling pathway - yeast);ko00630(Glyoxylate and dicarboxylate metabolism);ko00380(Tryptophan metabolism) cci01100 Metabolic pathways cci01110 Biosynthesis of secondary metabolites cci01200 Carbon metabolism
CC1G_06262	down	-3.40192	0.000747934	-	hypothetical protein	-	-	-	-
CC1G_06451	down	-2.05433	0.00209585	-	hypothetical protein	-	GO:0016021//integral component of membrane;	-	-
CC1G_10614	down	-3.52948	0.000118336	-	hypothetical protein	-	GO:0005576//extracellular region;	-	-
CC1G_15662	down	-5.28893	9.61634e-10	-	hypothetical protein	-	-	-	-
CC1G_04675	down	-3.24116	0.000154058	-	hypothetical protein	-	-	-	-
CC1G_07969	down	-2.96813	3.58497e-05	K03514	PAP associated domain containing 5	-	-	GO:0004652//polynucleotide adenylyltransferase activity;	ko03018(RNA degradation)
CC1G_08724	down	-2.17135	7.56649e-05	-	extracellular beta-glucosidase	GO:0005975//carbohydrate metabolic process;	-	GO:0004553//hydrolase activity, hydrolyzing O-glycosyl compounds;	-
CC1G_05914	down	-8.76879	1.12606e-15	K03320	ammonium transporter	-	GO:0016021//integral component of membrane;	GO:0008519//ammonium transmembrane transporter activity;	-
CC1G_07211	down	-3.93041	0.0153906	-	hypothetical protein	-	GO:0016021//integral component of membrane;	-	-
CC1G_02862	down	-5.8805	0.00370274	-	hypothetical protein	-	-	-	-
CC1G_04712	down	-4.69137	1.04384e-06	-	copper radical oxidase	-	-	-	-
CC1G_01618	down	-1.25615	1.68729e-05	-	alcohol dehydrogenase superfamily protein	-	-	GO:0016491//oxidoreductase activity;	-
CC1G_07544	down	-2.48303	0.0257055	K23114	DUF89 domain-containing protein	-	-	GO:0016787//hydrolase activity;GO:0046872//metal ion binding;GO:0051998//protein carboxyl O-methyltransferase activity;	K23114 damage-control phosphatase, subfamily III 09190 Not Included in Pathway or Brite 09191 Unclassified: metabolism 99980 Enzymes with EC numbers
CC1G_03332	down	-3.15113	0.000123038	-	glycosyl hydrolase	GO:0005975//carbohydrate metabolic process;	-	GO:0016787//hydrolase activity;GO:0030246//carbohydrate binding;	-
CC1G_13746	down	-1.19404	0.0444404	-	hypothetical protein	-	GO:0016021//integral component of membrane;	-	-
CC1G_02234	down	-1.54676	0.0315909	-	hypothetical protein	-	-	-	-
CC1G_11449	down	-2.55622	0.0253455	-	hypothetical protein	-	-	-	-
CC1G_02255	down	-2.4071	0.000712095	-	hypothetical protein	-	GO:0016021//integral component of membrane;	-	-
CC1G_03344	down	-4.54201	0.000123979	-	hypothetical protein	-	-	-	-
CC1G_11142	down	-2.08381	0.000861553	-	hypothetical protein	-	-	-	-
CC1G_12079	down	-2.46319	1.77939e-06	-	hypothetical protein	-	-	GO:0005525//GTP binding;	-
CC1G_07546	down	-1.67233	0.0401003	-	hypothetical protein	-	-	-	-
CC1G_11776	down	-3.86181	5.55615e-07	-	hypothetical protein	-	-	GO:0016787//hydrolase activity;	-
CC1G_06249	down	-5.34223	0.000741716	K01613	phosphatidylserine decarboxylase	GO:0008654//phospholipid biosynthetic process;	-	GO:0004609//phosphatidylserine decarboxylase activity;	ko00564(Glycerophospholipid metabolism) K01613 phosphatidylserine decarboxylase cci01100 Metabolic pathways cci01110 Biosynthesis of secondary metabolites
CC1G_02238	down	-2.76387	0.000472004	-	metalloprotease	-	-	GO:0008237//metallopeptidase activity;	-
CC1G_06734	down	-2.32159	3.90734e-05	-	chondroitin AC lyase	GO:0005975//carbohydrate metabolic process;	GO:0005576//extracellular region;	GO:0016829//lyase activity;GO:0030246//carbohydrate binding;	-
CC1G_02341	down	-3.62707	7.69438e-16	K13993	small heat shock protein	-	-	-	ko04141(Protein processing in endoplasmic reticulum)
CC1G_07511	down	-2.59062	0.0239028	-	hypothetical protein	-	-	-	-
CC1G_11283	down	-2.25243	0.0423261	K01230	hypothetical protein	GO:0005975//carbohydrate metabolic process;	GO:0016020//membrane;	GO:0004571//mannosyl-oligosaccharide 1,2-alpha-mannosidase activity;GO:0005509//calcium ion binding;	ko04141(Protein processing in endoplasmic reticulum);ko00513(Various types of N-glycan biosynthesis);ko00510(N-Glycan biosynthesis) K01230 mannosyl-oligosaccharide alpha-1,2-mannosidase cci01100 Metabolic pathways
CC1G_10241	down	-2.34893	0.00880075	-	hypothetical protein	GO:0005975//carbohydrate metabolic process;	GO:0005576//extracellular region;	GO:0030248//cellulose binding;	-
CC1G_00645	down	-1.07069	0.0334255	K08726	hypothetical protein	-	-	GO:0003824//catalytic activity;	ko04146(Peroxisome);ko00590(Arachidonic acid metabolism) cci01100 Metabolic pathways
CC1G_07531	down	-2.43643	0.0333461	-	hypothetical protein	-	-	-	-
CC1G_05776	down	-4.86072	0.0251576	-	ycaC protein	-	-	-	-
CC1G_08950	down	-8.0831	0.000409121	-	metalloprotease	-	-	GO:0008237//metallopeptidase activity;	-
CC1G_03607	down	-1.97718	0.0277619	K21357	other/RAN protein kinase	-	-	GO:0004672//protein kinase activity;GO:0005524//ATP binding;	09180 Brite Hierarchies 09181 Protein families: metabolism 01001 Protein kinases [BR:cci01001] 09182 Protein families: genetic information processing 04131 Membrane trafficking [BR:cci04131]
CC1G_14630	down	-1.38038	0.0265077	-	hypothetical protein	-	-	-	-
CC1G_15341	down	-1.76468	0.00497586	-	fungal mating-type pheromone	-	GO:0016020//membrane;	GO:0000772//mating pheromone activity;	-
CC1G_02869	down	-Inf	0.0192066	-	hypothetical protein	-	-	-	-
CC1G_10478	down	-6.86457	1.52818e-12	-	hypothetical protein	-	-	-	-
CC1G_08820	down	-2.55211	0.0099018	-	hypothetical protein	-	-	-	-
CC1G_15369	down	-2.5065	7.34541e-06	-	hypothetical protein	-	GO:0016021//integral component of membrane;	-	-
CC1G_05631	down	-2.19	0.0104706	-	hypothetical protein	-	-	-	-
CC1G_04562	down	-3.9551	4.09108e-06	K01336	serine protease	-	-	GO:0004252//serine-type endopeptidase activity;	ko04138(Autophagy - yeast) 09140 Cellular Processes 09141 Transport and catabolism 04138 Autophagy - yeast 09180 Brite Hierarchies 09181 Protein families: metabolism 01002 Peptidases and inhibitors [BR:cci01002] 09182 Protein families: genetic information processing 03110 Chaperones and folding catalysts [BR:cci03110] CC1G_04562
CC1G_02460	up	1.91367	0.00183394	-	hypothetical protein	-	GO:0016021//integral component of membrane;	-	-
CC1G_05161	up	1.62311	0.0317772	-	hypothetical protein	-	GO:0005576//extracellular region;GO:0009277//fungal-type cell wall;	GO:0005199//structural constituent of cell wall;	-
CC1G_15231	up	2.47768	1.27004e-05	-	hypothetical protein	-	-	-	-
CC1G_06971	up	1.83826	0.00794992	-	hypothetical protein	-	-	-	-
CC1G_13357	up	Inf	9.08749e-36	-	hypothetical protein	-	-	-	-
CC1G_10492	up	4.3673	0.0230426	-	hypothetical protein	-	-	-	-
CC1G_05431	up	2.63023	4.18349e-11	-	hypothetical protein	-	-	-	-
CC1G_06495	up	4.22943	3.5068e-37	-	hypothetical protein	-	GO:0005789//endoplasmic reticulum membrane;GO:0016021//integral component of membrane;	-	-
CC1G_12600	up	1.49149	0.0284117	-	hypothetical protein	-	-	-	-
CC1G_10075	up	3.14678	2.4805e-15	-	hypothetical protein	-	-	-	-
CC1G_02461	up	2.02929	1.93895e-08	-	hypothetical protein	-	GO:0016021//integral component of membrane;	-	-
CC1G_12250	up	3.18095	0.0196305	-	hypothetical protein	GO:0005975//carbohydrate metabolic process;	GO:0005576//extracellular region;	GO:0030248//cellulose binding;	-
CC1G_02427	up	2.30157	0.00187705	-	hypothetical protein	-	GO:0016021//integral component of membrane;	-	-
CC1G_11900	up	Inf	0.00420638	-	protein kinase subdomain-containing protein PKL/ccin3	-	-	GO:0016301//kinase activity;	-
CC1G_08049	up	4.00893	6.94439e-12	-	hypothetical protein	-	-	-	-
CC1G_05791	up	1.65323	0.00332146	-	hypothetical protein	-	-	-	-
CC1G_05777	up	1.61369	2.83522e-05	-	hypothetical protein	-	-	-	-
CC1G_02367	up	3.37365	0.000101595	-	hypothetical protein	-	GO:0016021//integral component of membrane;	-	-
CC1G_15077	up	2.42001	0.000118312	-	hypothetical protein	-	GO:0016021//integral component of membrane;	GO:0022857//transmembrane transporter activity;	-
CC1G_09081	up	2.69422	1.0086e-12	-	hypothetical protein	-	-	-	-
CC1G_05781	up	2.60442	1.0045e-14	-	OrdA protein	-	-	GO:0004497//monooxygenase activity;GO:0005506//iron ion binding;GO:0016705//oxidoreductase activity, acting on paired donors, with incorporation or reduction of molecular oxygen;GO:0020037//heme binding;	-
CC1G_14777	up	1.21368	0.0247495	-	hypothetical protein	-	-	-	-
CC1G_10867	up	2.57949	2.10239e-05	-	hypothetical protein	-	-	-	-
CC1G_08945	up	1.40421	0.00858721	-	cytochrome P450	-	GO:0016021//integral component of membrane;	GO:0004497//monooxygenase activity;GO:0005506//iron ion binding;GO:0016705//oxidoreductase activity, acting on paired donors, with incorporation or reduction of molecular oxygen;GO:0020037//heme binding;	-
CC1G_08612	up	2.59748	2.81135e-07	-	hypothetical protein	-	GO:0016021//integral component of membrane;	-	-
CC1G_04944	up	2.2546	0.00354328	-	hypothetical protein	-	-	-	-
CC1G_15080	up	2.42492	0.01579	-	hypothetical protein	-	-	-	-
CC1G_04464	up	3.43865	9.66161e-07	-	hypothetical protein	-	-	-	-
CC1G_09485	up	1.79793	2.24464e-06	-	hypothetical protein	-	-	-	-
CC1G_14790	up	1.97191	8.51182e-07	-	hypothetical protein	-	-	-	-
CC1G_10147	up	4.05595	4.65412e-19	-	hypothetical protein	-	GO:0005737//cytoplasm;	GO:0120013//lipid transfer activity;	-
CC1G_11365	up	1.16029	0.00691763	-	hypothetical protein	-	-	-	-
CC1G_08009	up	2.60359	1.54219e-06	-	hypothetical protein	-	-	-	-
CC1G_13793	up	3.22227	0.00164478	-	hypothetical protein	-	-	-	-
CC1G_03213	up	3.8297	0.0139093	-	hypothetical protein	-	-	-	-
CC1G_11331	up	1.56985	0.00149142	-	hypothetical protein	GO:0006694//steroid biosynthetic process;	GO:0016021//integral component of membrane;	GO:0003854//3-beta-hydroxy-delta5-steroid dehydrogenase activity;	-
CC1G_09368	up	2.43857	6.28466e-06	-	other/FunK1 protein kinase	-	-	GO:0004672//protein kinase activity;GO:0005524//ATP binding;	-
CC1G_05400	up	2.5874	0.000891803	-	hypothetical protein	-	-	-	-
CC1G_09241	up	5.08642	3.04826e-33	K01613	phosphatidylserine decarboxylase	GO:0008654//phospholipid biosynthetic process;	-	GO:0004609//phosphatidylserine decarboxylase activity;	ko00564(Glycerophospholipid metabolism)
CC1G_12377	up	1.42116	0.00262158	-	hypothetical protein	-	-	-	-
CC1G_09484	up	2.10161	1.91167e-08	-	hypothetical protein	-	-	-	-
CC1G_07644	up	3.52649	1.9217e-25	-	hexose transporter	-	GO:0016021//integral component of membrane;	GO:0022857//transmembrane transporter activity;	-
CC1G_08190	up	1.44013	0.00517363	-	hypothetical protein	-	-	-	-
CC1G_03048	up	2.44606	0.000121527	-	hypothetical protein	-	GO:0016021//integral component of membrane;	-	-
CC1G_06553	up	4.14005	3.94014e-13	K23114	DUF89 domain-containing protein	-	-	GO:0016787//hydrolase activity;GO:0046872//metal ion binding;GO:0051998//protein carboxyl O-methyltransferase activity;	-
CC1G_05286	up	4.45184	3.54352e-27	-	hypothetical protein	-	-	-	-
CC1G_07545	up	2.77118	1.31186e-09	-	protein kinase subdomain-containing protein PKL/ccin3	-	-	GO:0016301//kinase activity;	-
CC1G_08021	up	2.25667	0.0353798	-	hypothetical protein	-	-	-	-
CC1G_04729	up	6.06363	1.84798e-16	-	hypothetical protein	-	-	-	-
CC1G_13796	up	2.80457	4.50599e-11	-	hypothetical protein	-	-	-	-
CC1G_04980	up	2.93356	1.2279e-07	-	hypothetical protein	-	-	GO:0000981//DNA-binding transcription factor activity, RNA polymerase II-specific;GO:0008270//zinc ion binding;	-
CC1G_01479	up	1.60871	0.0201518	-	hypothetical protein	-	-	-	-
CC1G_15856	up	2.29338	7.25844e-06	-	cytochrome p450	-	-	GO:0004497//monooxygenase activity;GO:0005506//iron ion binding;GO:0016705//oxidoreductase activity, acting on paired donors, with incorporation or reduction of molecular oxygen;GO:0020037//heme binding;	-
CC1G_04730	up	6.80252	9.5032e-16	-	Cys 2 peroxiredoxin	-	-	GO:0004601//peroxidase activity;GO:0051920//peroxiredoxin activity;	-
CC1G_02806	up	2.2311	0.000805851	-	hypothetical protein	-	-	-	-
CC1G_07098	up	1.36527	0.00208093	-	hypothetical protein	GO:0055114//obsolete oxidation-reduction process;	-	-	-
CC1G_07832	up	Inf	0.00841479	-	hypothetical protein	-	-	-	-
CC1G_09087	up	2.22292	1.27084e-09	-	hypothetical protein	-	-	-	-
CC1G_03081	up	1.86631	0.00279349	-	hypothetical protein	-	-	-	-
CC1G_07135	up	1.76484	4.22769e-06	K00606	ketopantoate hydroxymethyltransferase	GO:0015940//pantothenate biosynthetic process;GO:0032259//methylation;	-	GO:0003864//3-methyl-2-oxobutanoate hydroxymethyltransferase activity;GO:0008168//methyltransferase activity;	ko00770(Pantothenate and CoA biosynthesis)
CC1G_08199	up	1.93709	3.25516e-10	-	hypothetical protein	-	GO:0016021//integral component of membrane;	-	-
CC1G_02722	down	-2.88019	5.99482e-14	-	hypothetical protein	-	GO:0016021//integral component of membrane;	-	-
CC1G_01666	down	-2.29718	0.0176708	-	hypothetical protein	-	-	GO:0051087//chaperone binding;	-
CC1G_11357	down	-6.54627	4.05914e-45	-	hypothetical protein	-	GO:0016021//integral component of membrane;	-	-
CC1G_06488	down	-5.84866	1.65591e-16	K20989	urea transporter	-	GO:0016021//integral component of membrane;	GO:0015204//urea transmembrane transporter activity;	-
CC1G_03028	down	-1.56912	0.00599817	-	hypothetical protein	-	GO:0016021//integral component of membrane;	-	-
CC1G_07933	down	-2.40682	7.06897e-07	K10747	DNA ligase	GO:0006310//DNA recombination;GO:0051103//DNA ligation involved in DNA repair;	-	GO:0003910//DNA ligase (ATP) activity;GO:0005524//ATP binding;GO:0008270//zinc ion binding;	ko03430(Mismatch repair);ko03420(Nucleotide excision repair);ko03410(Base excision repair);ko03030(DNA replication)
CC1G_03328	down	-4.01557	4.34055e-25	-	hypothetical protein	-	GO:0016021//integral component of membrane;	-	-
CC1G_09444	down	-1.11939	0.000167546	-	hypothetical protein	-	-	-	-
CC1G_11016	down	-2.01654	1.86794e-11	-	hypothetical protein	-	-	-	-
CC1G_15375	down	-1.61665	7.70946e-05	-	hypothetical protein	-	GO:0016021//integral component of membrane;	-	-
CC1G_09532	down	-1.75103	1.06306e-06	-	metalloprotease	-	-	GO:0008237//metallopeptidase activity;	-
CC1G_04836	down	-5.89891	6.01331e-23	-	hypothetical protein	-	-	-	-
CC1G_12093	down	-1.45921	0.000508476	-	glycosyl hydrolase family 16	GO:0005975//carbohydrate metabolic process;	-	GO:0004553//hydrolase activity, hydrolyzing O-glycosyl compounds;	-
CC1G_09422	down	-1.22342	0.00144047	K05275	aldo/keto reductase	-	-	-	ko00750(Vitamin B6 metabolism)
CC1G_09847	down	-1.2385	0.000848966	-	hypothetical protein	-	-	-	-
CC1G_12146	down	-2.86555	1.8869e-19	-	hypothetical protein	-	GO:0016021//integral component of membrane;	-	-
CC1G_03833	down	-4.87071	2.80937e-08	-	hypothetical protein	-	GO:0016021//integral component of membrane;	-	-
CC1G_02147	down	-1.44156	3.63875e-05	-	hypothetical protein	-	GO:0016021//integral component of membrane;	-	-
CC1G_03282	down	-2.08441	0.00155805	-	hypothetical protein	-	-	-	-
CC1G_02257	down	-1.5065	1.6215e-06	-	metalloprotease	-	-	GO:0008237//metallopeptidase activity;	-
CC1G_08920	down	-1.66067	0.00104085	-	hypothetical protein	-	GO:0016021//integral component of membrane;	-	-
CC1G_01580	down	-3.53719	2.33845e-09	-	hypothetical protein	-	-	-	-
CC1G_04872	down	-1.1255	0.000630144	-	hypothetical protein	-	-	-	-
CC1G_03270	down	-1.10767	0.0493173	K01045	serum paraoxonase/arylesterase	-	GO:0016021//integral component of membrane;	-	-
CC1G_05572	down	-4.96406	8.07798e-11	-	hypothetical protein	-	-	-	-
CC1G_12505	down	-2.29606	0.000434657	-	-	-	GO:0016021//integral component of membrane;	GO:0008080//N-acetyltransferase activity;	-
CC1G_10427	down	-3.23531	1.06192e-21	-	hypothetical protein	-	-	-	-
CC1G_06485	down	-1.67555	1.45215e-08	-	hypothetical protein	-	GO:0016021//integral component of membrane;	-	-
CC1G_05962	down	-2.44279	1.84223e-16	-	monooxygenase	-	-	GO:0004497//monooxygenase activity;GO:0071949//FAD binding;	-
CC1G_06042	down	-7.69517	9.04972e-19	-	hypothetical protein	-	-	-	-
CC1G_02355	down	-3.95697	1.11002e-33	-	hypothetical protein	-	-	-	-
CC1G_01789	down	-1.28227	0.0270055	K00799	hypothetical protein	-	GO:0016021//integral component of membrane;	-	ko00480(Glutathione metabolism)
CC1G_06684	down	-7.23492	2.96026e-36	-	hypothetical protein	-	-	-	-
CC1G_10428	down	-7.57833	1.3269e-09	-	hypothetical protein	-	-	-	-
CC1G_14341	down	-1.06803	0.00198426	-	hypothetical protein	-	GO:0016021//integral component of membrane;	-	-
CC1G_03796	down	-2.55348	1.90809e-17	K06910	hypothetical protein	-	-	-	-
CC1G_08882	down	-1.35024	0.0324429	-	hypothetical protein	-	GO:0016021//integral component of membrane;	-	-
CC1G_00902	down	-2.41586	4.00402e-11	-	hypothetical protein	-	GO:0016021//integral component of membrane;	-	-
CC1G_06231	down	-2.11075	5.29639e-06	-	hypothetical protein	-	GO:0016021//integral component of membrane;	-	-
CC1G_01676	down	-2.21267	2.75097e-06	K03320	ammonium transporter	-	GO:0016021//integral component of membrane;	GO:0008519//ammonium transmembrane transporter activity;	-
CC1G_13976	down	-6.54598	3.62385e-25	-	vsaB protein	-	-	-	-
CC1G_09058	down	-1.14247	0.00176461	-	hypothetical protein	-	GO:0016021//integral component of membrane;	-	-
CC1G_12088	down	-2.54785	1.2562e-12	-	hypothetical protein	-	-	GO:0008080//N-acetyltransferase activity;	-
CC1G_12161	down	-5.83873	9.41624e-21	-	cytochrome P450	-	GO:0016021//integral component of membrane;	GO:0004497//monooxygenase activity;GO:0005506//iron ion binding;GO:0016705//oxidoreductase activity, acting on paired donors, with incorporation or reduction of molecular oxygen;GO:0020037//heme binding;	-
CC1G_04878	down	-3.35217	4.91774e-06	-	hypothetical protein	-	-	-	-
CC1G_15700	down	-8.69612	5.07122e-76	-	hypothetical protein	-	-	GO:0005506//iron ion binding;GO:0016705//oxidoreductase activity, acting on paired donors, with incorporation or reduction of molecular oxygen;GO:0020037//heme binding;	-
CC1G_04923	down	-1.62267	0.000391455	-	FAD/FMN-containing protein	-	-	GO:0016491//oxidoreductase activity;GO:0071949//FAD binding;	-
CC1G_11278	down	-3.03353	0.00033549	-	hypothetical protein	-	-	-	-
CC1G_11598	down	-2.97368	1.08375e-15	-	hypothetical protein	-	-	-	-
CC1G_10976	down	-4.40065	6.87611e-08	-	hypothetical protein	-	-	-	-
CC1G_10672	down	-1.74103	0.0184613	-	hypothetical protein	-	-	-	-
CC1G_07230	down	-7.75756	6.82565e-48	K10534	nitrate reductase	GO:0006809//nitric oxide biosynthetic process;GO:0042128//nitrate assimilation;	-	GO:0020037//heme binding;GO:0030151//molybdenum ion binding;GO:0043546//molybdopterin cofactor binding;GO:0050464//nitrate reductase (NADPH) activity;	ko00910(Nitrogen metabolism)
CC1G_15413	down	-1.66163	2.51305e-06	-	alcohol dehydrogenase	-	-	GO:0016614//oxidoreductase activity, acting on CH-OH group of donors;GO:0050660//flavin adenine dinucleotide binding;	-
CC1G_03315	down	-1.56095	0.000205042	-	hypothetical protein	-	GO:0016021//integral component of membrane;	-	-
CC1G_05726	down	-8.11516	5.46213e-08	-	hypothetical protein	-	-	-	-
CC1G_03100	down	-3.47016	3.10531e-11	-	hypothetical protein	-	-	-	-
CC1G_07314	down	-1.28472	0.000229724	-	short-chain dehydrogenase/reductase SDR	GO:0055114//obsolete oxidation-reduction process;	-	-	-
CC1G_14032	down	-1.52695	0.000128907	-	hypothetical protein	-	-	-	-
CC1G_14773	down	-1.47059	0.00172274	-	hypothetical protein	-	-	-	-
CC1G_05866	down	-3.97164	2.83806e-36	K00698	chitin synthase	GO:0006031//chitin biosynthetic process;GO:0071555//cell wall organization;	GO:0005886//plasma membrane;GO:0016021//integral component of membrane;	GO:0004100//chitin synthase activity;	ko00520(Amino sugar and nucleotide sugar metabolism)
CC1G_08012	down	-1.62102	0.00100435	-	AMP dependent CoA ligase	-	-	GO:0016874//ligase activity;	-
CC1G_05408	down	-3.02698	2.43077e-22	-	614/534 cytochrome P450	-	-	GO:0004497//monooxygenase activity;GO:0005506//iron ion binding;GO:0016705//oxidoreductase activity, acting on paired donors, with incorporation or reduction of molecular oxygen;GO:0020037//heme binding;	-
CC1G_10744	down	-1.29509	9.51623e-06	-	hypothetical protein	-	GO:0016021//integral component of membrane;	-	-
CC1G_08757	down	-1.51479	0.00047961	-	hypothetical protein	-	-	-	-
CC1G_12716	down	-1.02342	0.0260791	-	chitin deacetylase	GO:0005975//carbohydrate metabolic process;	-	GO:0016810//hydrolase activity, acting on carbon-nitrogen (but not peptide) bonds;	-
CC1G_08962	down	-2.62838	0.0132668	-	hypothetical protein	-	GO:0016021//integral component of membrane;	-	-
CC1G_02008	down	-2.19945	7.48518e-07	-	hypothetical protein	-	GO:0016021//integral component of membrane;	-	-
CC1G_02648	down	-1.50866	7.48601e-06	-	hypothetical protein	-	-	-	-
CC1G_02506	down	-2.66947	7.45272e-05	-	O-methylsterigmatocystin oxidoreductase	-	-	GO:0004497//monooxygenase activity;GO:0005506//iron ion binding;GO:0016705//oxidoreductase activity, acting on paired donors, with incorporation or reduction of molecular oxygen;GO:0020037//heme binding;	-
CC1G_07964	down	-3.64708	4.5711e-17	K17066	alcohol oxidase	-	-	GO:0016614//oxidoreductase activity, acting on CH-OH group of donors;GO:0050660//flavin adenine dinucleotide binding;	ko00680(Methane metabolism)
CC1G_00687	down	-2.04567	0.0033403	-	hypothetical protein	-	-	-	-
CC1G_10621	down	-2.78876	1.90159e-05	-	hypothetical protein	-	GO:0016021//integral component of membrane;	-	-
CC1G_02779	down	-5.60937	1.55383e-08	-	hypothetical protein	-	-	-	-
CC1G_10810	down	-1.86704	1.4634e-05	-	hypothetical protein	-	-	-	-
CC1G_12870	down	-6.27015	8.74931e-47	-	hypothetical protein	-	-	-	-
CC1G_12666	down	-1.85794	1.4993e-05	-	hypothetical protein	-	-	-	-
CC1G_14099	down	-1.15683	0.0201734	-	hypothetical protein	-	-	-	-
CC1G_03167	down	-1.50408	0.0252808	K04513	hypothetical protein	GO:0007264//small GTPase mediated signal transduction;	-	GO:0003924//GTPase activity;GO:0005525//GTP binding;	ko04144(Endocytosis);ko04011(MAPK signaling pathway - yeast)
CC1G_01951	down	-2.3182	0.000101022	-	hypothetical protein	-	-	-	-
CC1G_09366	down	-2.60977	4.91987e-07	-	hypothetical protein	-	-	-	-
CC1G_06529	down	-1.81942	8.13208e-10	-	hypothetical protein	-	-	-	-
CC1G_01139	down	-1.84447	0.00236224	-	hypothetical protein	-	-	-	-
CC1G_02563	down	-1.10573	0.000132112	-	oxidoreductase	-	-	-	-
CC1G_10893	down	-2.08329	6.13535e-11	-	beta-lactamase	-	-	-	-
CC1G_03329	down	-2.41793	3.39748e-11	-	copper radical oxidase	-	-	-	-
CC1G_06041	down	-2.66768	3.32657e-05	-	hypothetical protein	-	-	-	-
CC1G_08124	down	-1.37501	0.00551903	-	hypothetical protein	-	GO:0016021//integral component of membrane;	-	-
CC1G_08680	down	-2.75214	0.000140259	-	hypothetical protein	-	-	-	-
CC1G_13844	down	-1.23066	7.11738e-05	-	hypothetical protein	-	GO:0016021//integral component of membrane;	-	-
CC1G_09421	down	-2.29196	2.04926e-05	-	hypothetical protein	-	-	-	-
CC1G_06235	down	-4.35897	6.92905e-05	-	nonribosomal peptide synthetase 12	-	-	GO:0016491//oxidoreductase activity;GO:0016740//transferase activity;	-
CC1G_01219	down	-5.75615	2.9437e-18	-	hypothetical protein	-	-	-	-
CC1G_05329	down	-6.23251	3.12723e-16	-	hypothetical protein	-	GO:0016021//integral component of membrane;	-	-
CC1G_00788	down	-1.52206	0.000438243	-	2-nitropropane dioxygenase	-	-	GO:0018580//nitronate monooxygenase activity;GO:0051213//dioxygenase activity;	-
CC1G_12355	down	-1.37346	0.00454594	-	macrofage activating glycoprotein	-	-	-	-
CC1G_15138	down	-1.83279	7.45788e-08	-	hypothetical protein	-	-	GO:0003677//DNA binding;GO:0004198//calcium-dependent cysteine-type endopeptidase activity;	-
CC1G_07318	down	-1.28203	1.02842e-05	-	hypothetical protein	-	GO:0016021//integral component of membrane;	-	-
CC1G_05779	down	-5.46756	0.000540423	-	hypothetical protein	-	GO:0016021//integral component of membrane;	-	-
CC1G_02747	down	-2.81519	0.000984753	-	endoribonuclease L-PSP	-	-	-	-
CC1G_07462	down	-1.68416	0.00821975	-	protein kinase subdomain-containing protein PKL/CAK/Fmp29	-	-	GO:0016301//kinase activity;	-
CC1G_03163	down	-4.66492	9.23244e-07	K04513	Rho1 GTPase	GO:0007264//small GTPase mediated signal transduction;	-	GO:0003924//GTPase activity;GO:0005525//GTP binding;	ko04144(Endocytosis);ko04011(MAPK signaling pathway - yeast)
CC1G_08433	down	-Inf	1.64179e-28	-	hypothetical protein	-	-	-	-
CC1G_08961	down	-3.83853	2.87078e-05	-	hypothetical protein	-	GO:0016021//integral component of membrane;	-	-
CC1G_15140	down	-1.75708	0.0139802	-	hypothetical protein	-	GO:0016021//integral component of membrane;	-	-
CC1G_00899	down	-3.4108	3.09771e-13	-	hypothetical protein	-	-	-	-
CC1G_15414	down	-1.72518	3.0462e-09	-	glucose dehydrogenase short protein	-	-	GO:0016614//oxidoreductase activity, acting on CH-OH group of donors;GO:0050660//flavin adenine dinucleotide binding;	-
CC1G_10622	down	-7.44355	6.02091e-12	-	hypothetical protein	-	-	-	-
CC1G_04828	down	-1.20638	9.55565e-05	-	hypothetical protein	-	GO:0016021//integral component of membrane;	GO:0008080//N-acetyltransferase activity;	-
CC1G_07660	down	-2.65761	0.0196711	-	hypothetical protein	-	GO:0016021//integral component of membrane;	-	-
CC1G_11374	down	-3.25662	2.17492e-06	-	hypothetical protein	-	-	-	-
CC1G_13794	down	-5.44432	3.74257e-08	-	hypothetical protein	-	-	-	-
CC1G_05417	down	-3.81994	1.35624e-11	-	hypothetical protein	GO:0006749//glutathione metabolic process;	-	-	-
CC1G_03391	down	-11.1148	2.57431e-14	-	hypothetical protein	-	-	-	-
CC1G_10879	down	-4.08299	5.26046e-07	-	614/534 cytochrome P450	-	GO:0016021//integral component of membrane;	GO:0005506//iron ion binding;GO:0016705//oxidoreductase activity, acting on paired donors, with incorporation or reduction of molecular oxygen;GO:0020037//heme binding;	-
CC1G_04015	down	-2.4582	8.022e-09	-	hypothetical protein	-	-	-	-
CC1G_06708	down	-7.65632	1.05246e-22	-	hypothetical protein	-	GO:0016021//integral component of membrane;	-	-
CC1G_08593	down	-5.3392	6.62965e-19	-	hypothetical protein	-	-	-	-
CC1G_06519	down	-8.04544	3.62424e-27	-	hypothetical protein	-	-	-	-
CC1G_05263	down	-1.40564	1.11897e-05	K20369	ER-derived vesicles protein ERV29	-	GO:0016021//integral component of membrane;	-	-
CC1G_02558	down	-2.29744	0.00433889	K01673	carbonic anhydrase	-	-	GO:0004089//carbonate dehydratase activity;GO:0008270//zinc ion binding;	ko00910(Nitrogen metabolism)
CC1G_11137	down	-3.55175	3.57695e-08	-	hypothetical protein	-	-	-	-
CC1G_09092	down	-1.31011	0.00880303	-	nucleoside-diphosphate-sugar epimerase	-	-	-	-
CC1G_02757	down	-5.04717	9.57088e-08	-	hypothetical protein	-	-	-	-
CC1G_06468	down	-2.26069	5.52394e-09	K00480	hypothetical protein	-	-	GO:0071949//FAD binding;	-
CC1G_09606	down	-3.26544	6.83508e-16	-	hypothetical protein	-	-	-	-
CC1G_02577	down	-1.55925	0.0174351	-	hypothetical protein	-	-	-	-
CC1G_06698	down	-5.28704	0.00661399	-	hypothetical protein	-	GO:0016021//integral component of membrane;	-	-

## Sheet: Table S1-3
gene_id	R-1_vs_Mock	R-1_vs_Mock_log2fc	R-1_vs_Mock_pval	KEGG	Description	BP	CC	MF	Pathway
CC1G_03752	down	-1.26276	0.00710648	-	hypothetical protein	-	-	-	-
CC1G_07941	down	-3.05666	1.72272e-05	-	hypothetical protein	-	-	-	-
CC1G_02091	down	-1.3293	0.00324394	-	hypothetical protein	-	-	-	-
CC1G_05227	down	-2.10087	0.000330825	-	binding protein	-	GO:0005789//endoplasmic reticulum membrane;	-	-
CC1G_12758	down	-1.47965	0.000251036	-	hypothetical protein	-	-	GO:0008080//N-acetyltransferase activity;	-
CC1G_07461	down	-1.173	0.0115766	-	hypothetical protein	-	-	-	-
CC1G_13750	down	-1.20664	0.00228678	-	hypothetical protein	-	-	-	-
CC1G_09226	down	-2.5392	2.6182e-05	-	hypothetical protein	-	-	-	-
CC1G_07782	down	-3.43272	0.00320617	-	cytochrome P450 monooxygenase pc-2	-	-	GO:0004497//monooxygenase activity;GO:0005506//iron ion binding;GO:0016705//oxidoreductase activity, acting on paired donors, with incorporation or reduction of molecular oxygen;GO:0020037//heme binding;	-
CC1G_00967	down	-1.04292	5.32684e-05	-	hypothetical protein	-	-	-	-
CC1G_09985	down	-2.35777	0.00175164	-	tetraspanin Tsp2	-	GO:0016021//integral component of membrane;	-	-
CC1G_08448	down	-1.22316	2.91857e-06	-	hypothetical protein	-	-	-	-
CC1G_02805	down	-1.88707	1.97867e-12	-	hypothetical protein	-	-	GO:0005524//ATP binding;GO:0016887//ATP hydrolysis activity;	-
CC1G_03609	down	-1.76367	0.0051894	-	hypothetical protein	-	GO:0016021//integral component of membrane;	-	-
CC1G_11243	down	-1.44217	1.78602e-07	-	ankyrin containing protein	-	-	-	-
CC1G_09795	down	-2.49209	2.81388e-06	-	hypothetical protein	-	-	-	-
CC1G_08392	down	-1.25624	0.00678883	-	hypothetical protein	-	-	-	-
CC1G_03054	down	-1.25519	0.0001986	-	hypothetical protein	-	-	-	-
CC1G_15345	down	-1.53295	0.0446295	-	hypothetical protein	-	-	-	-
CC1G_05835	down	-1.25803	0.0435069	K13237	2,4-dienoyl-CoA reductase	GO:0009062//fatty acid catabolic process;	GO:0005782//peroxisomal matrix;	GO:0008670//2,4-dienoyl-CoA reductase (NADPH) activity;	ko04146(Peroxisome) K13237
CC1G_08066	down	-4.48338	0.000476761	-	macrofage activating glycoprotein	-	-	-	-
CC1G_09094	down	-1.12469	0.0161967	-	arylalcohol dehydrogenase	-	-	-	-
CC1G_05516	down	-1.16854	0.00131799	K01176	alpha amylase	GO:0005975//carbohydrate metabolic process;	-	GO:0004556//alpha-amylase activity;GO:0043169//cation binding;GO:0103025//alpha-amylase activity (releasing maltohexaose);	ko00500(Starch and sucrose metabolism) K01176
CC1G_09901	down	-1.59948	0.000552812	-	ankyrin-1	-	-	-	-
CC1G_14702	down	-1.66503	6.75947e-05	-	oxidoreductase	-	-	GO:0005506//iron ion binding;GO:0016705//oxidoreductase activity, acting on paired donors, with incorporation or reduction of molecular oxygen;GO:0031418//L-ascorbic acid binding;GO:0051213//dioxygenase activity;	-
CC1G_12164	down	-1.51881	0.00385508	-	hypothetical protein	-	-	-	-
CC1G_11691	down	-1.33695	0.00150814	-	hypothetical protein	-	-	-	-
CC1G_08222	down	-1.15579	0.00044712	-	ergot alkaloid biosynthetic protein A	-	-	-	-
CC1G_02163	down	-1.86566	4.36107e-05	-	hypothetical protein	-	GO:0016021//integral component of membrane;	-	-
CC1G_00122	down	-1.03562	2.02501e-08	-	cytochrome P450	-	-	GO:0004497//monooxygenase activity;GO:0005506//iron ion binding;GO:0016705//oxidoreductase activity, acting on paired donors, with incorporation or reduction of molecular oxygen;GO:0020037//heme binding;	-
CC1G_03854	down	-1.57911	0.01027	-	hypothetical protein	-	GO:0016021//integral component of membrane;	-	-
CC1G_10642	down	-1.02032	0.0334187	-	hypothetical protein	-	-	-	-
CC1G_07014	down	-1.2777	0.000220437	-	hypothetical protein	GO:0055114//obsolete oxidation-reduction process;	-	-	-
CC1G_07985	down	-1.01477	2.91416e-08	-	hypothetical protein	-	-	GO:0016491//oxidoreductase activity;	-
CC1G_05849	down	-1.0058	0.000106529	-	hypothetical protein	-	-	-	-
CC1G_08651	down	-1.72488	2.23224e-08	-	hypothetical protein	-	-	-	-
CC1G_05994	down	-2.48952	3.49106e-05	-	hypothetical protein	-	GO:0016021//integral component of membrane;	-	-
CC1G_02175	down	-2.4394	0.0122554	-	hypothetical protein	-	GO:0016021//integral component of membrane;	-	-
CC1G_14004	down	-1.70274	2.04939e-09	-	hypothetical protein	-	-	-	-
CC1G_02440	down	-1.68431	0.000163169	-	hypothetical protein	-	-	-	-
CC1G_05606	down	-1.47753	0.00131638	-	hypothetical protein	-	-	-	-
CC1G_10056	down	-1.07512	0.000176339	-	major facilitator superfamily transporter	-	GO:0016021//integral component of membrane;	GO:0022857//transmembrane transporter activity;	-
CC1G_02719	down	-1.17078	0.0242719	-	CMGC/SRPK protein kinase	-	-	GO:0004672//protein kinase activity;GO:0005524//ATP binding;	-
CC1G_10385	down	-1.01539	0.0120932	-	cytochrome P450	-	GO:0016021//integral component of membrane;	GO:0004497//monooxygenase activity;GO:0005506//iron ion binding;GO:0016705//oxidoreductase activity, acting on paired donors, with incorporation or reduction of molecular oxygen;GO:0020037//heme binding;	-
CC1G_08391	down	-1.0714	0.000105142	-	hypothetical protein	-	-	-	-
CC1G_12509	down	-2.66159	0.0190462	-	hypothetical protein	-	-	-	-
CC1G_13050	down	-2.43879	0.0478827	-	actin alpha 1 skeletal muscle protein	-	-	-	-
CC1G_10577	down	-1.30698	0.000142684	K01652	acetolactate synthase	GO:0009097//isoleucine biosynthetic process;GO:0009099//valine biosynthetic process;	GO:0005739//mitochondrion;	GO:0000287//magnesium ion binding;GO:0003984//acetolactate synthase activity;GO:0030976//thiamine pyrophosphate binding;GO:0050660//flavin adenine dinucleotide binding;	ko00770(Pantothenate and CoA biosynthesis);ko00660(C5-Branched dibasic acid metabolism);ko00650(Butanoate metabolism);ko00290(Valine, leucine and isoleucine biosynthesis) cci01100 Metabolic pathways cci01110 Biosynthesis of secondary metabolites cci01210 2-Oxocarboxylic acid metabolism cci01230 Biosynthesis of amino acids K01652
CC1G_02376	down	-1.4411	0.0234986	-	hypothetical protein	-	-	-	-
CC1G_05399	down	-1.38263	0.00450046	-	YjgH family protein	-	-	-	-
CC1G_05291	down	-1.34805	0.0100274	K01183	endochitinase	GO:0000272//polysaccharide catabolic process;GO:0006032//chitin catabolic process;		GO:0004568//chitinase activity;GO:0008061//chitin binding;	ko00520(Amino sugar and nucleotide sugar metabolism) K01183 (cci00520 Amino sugar and nucleotide sugar metabolism)(cci01100 Metabolic pathways)
CC1G_10502	down	-1.4073	0.0342438	-	hypothetical protein	-	GO:0016021//integral component of membrane;	GO:0005524//ATP binding;	cci Coprinopsis cinerea (gray shag) K05681 cci02010 ABC transporters
CC1G_09908	down	-1.33705	9.53929e-07	-	hypothetical protein	-	-	-	-
CC1G_01966	down	-1.63975	8.73556e-07	-	hypothetical protein	-	-	-	-
CC1G_14532	down	-1.33662	4.62017e-08	-	hypothetical protein	-	-	-	-
CC1G_09799	down	-2.02839	0.0394804	-	other/AgaK1 protein kinase	-	-	GO:0016301//kinase activity;	-
CC1G_07781	down	-1.11875	1.66615e-06	-	hypothetical protein	-	-	GO:0004060//arylamine N-acetyltransferase activity;	-
CC1G_02176	down	-3.13605	0.00205429	-	hypothetical protein	-	GO:0016021//integral component of membrane;	-	-
CC1G_10695	down	-2.02215	0.000488882	K17893	alternative oxidase	-	GO:0016021//integral component of membrane;GO:0070469//respirasome;	GO:0009916//alternative oxidase activity;GO:0046872//metal ion binding;	-
CC1G_13568	down	-1.61905	0.0037648	-	hypothetical protein	-	GO:0016020//membrane;	GO:0046872//metal ion binding;	-
CC1G_10351	down	-1.55128	0.0369106	-	hypothetical protein	-	-	-	-		C
CC1G_13049	down	-1.52112	0.00929047	-	hypothetical protein	-	-	-	-
CC1G_03272	down	-1.15835	9.41454e-06	-	hypothetical protein	-	GO:0016021//integral component of membrane;	-	-
CC1G_05819	down	-3.55573	0.00320004	-	hypothetical protein	-	-	-	-
CC1G_08336	down	-2.33303	0.00010721	-	flavin-containing monooxygenase	-	-	GO:0004497//monooxygenase activity;	-
CC1G_05487	down	-1.12991	1.54238e-06	-	hypothetical protein	-	-	-	-
CC1G_12172	down	-1.0794	0.0444028	-	hypothetical protein	-	-	-	-
CC1G_08030	down	-2.31377	8.52437e-05	-	FAD binding domain-containing protein	-	-	GO:0016491//oxidoreductase activity;GO:0071949//FAD binding;	-
CC1G_04883	down	-1.44983	0.0122526	-	hypothetical protein	-	-	-	-
CC1G_07844	down	-1.89782	2.20841e-05	-	hypothetical protein	-	-	-	-
CC1G_08587	down	-2.64448	0.00297517	K19791	laccase-4	-	GO:0005576//extracellular region;	GO:0005507//copper ion binding;GO:0016491//oxidoreductase activity;	K19791 iron transport multicopper oxidase
CC1G_07989	down	-1.25001	0.00059216	-	-	-	-	-	-
CC1G_11382	down	-1.04969	0.000377664	-	hypothetical protein	-	-	-	-
CC1G_11323	down	-2.39463	0.0359823	-	hypothetical protein	-	-	-	-
CC1G_08909	down	-2.07514	1.69815e-05	-	hypothetical protein	-	-	-	-
CC1G_09040	down	-1.42133	5.10565e-05	-	hypothetical protein	-	-	-	-
CC1G_15693	down	-1.29723	0.0405825	-	hypothetical protein	-	-	-	-
CC1G_03937	down	-1.84491	0.0121022	-	hypothetical protein	-	-	-	-
CC1G_15457	down	-1.62486	0.0348216	-	hypothetical protein	-	GO:0016021//integral component of membrane;	GO:0005524//ATP binding;GO:0042626//ATPase-coupled transmembrane transporter activity;	-
CC1G_11041	down	-1.39183	5.40708e-07	-	hypothetical protein	-	-	-	-
CC1G_07957	down	-1.00245	1.57147e-07	K01210	exo-beta-1,3-glucanase	GO:0071704//organic substance metabolic process;	GO:0016021//integral component of membrane;	GO:0004553//hydrolase activity, hydrolyzing O-glycosyl compounds;	ko00500(Starch and sucrose metabolism)K01210 cci01100 Metabolic pathways
CC1G_06870	down	-1.09069	0.00100225	K15631	methyltransferase type 11	GO:0032259//methylation;	-	GO:0008168//methyltransferase activity;	ko00790(Folate biosynthesis) K15631 cci00790 ( Folate biosynthesis)cci01100 (Metabolic pathways)
CC1G_02613	down	-1.58412	0.00256429	-	hypothetical protein	-	GO:0016021//integral component of membrane;	-	-
CC1G_04965	down	-2.08452	0.001757	K17278	progesterone binding protein	-	-	-	K17278 membrane-associated progesterone receptor component
CC1G_09569	up	1.09083	9.45966e-05	-	hypothetical protein	-	-	-	-
CC1G_15645	up	1.41928	1.79848e-05	-	hypothetical protein	-	GO:0005576//extracellular region;	-	-
CC1G_13756	up	1.12015	5.07932e-08	-	hypothetical protein	-	-	-	-
CC1G_01876	up	1.08374	6.97983e-05	-	oxidoreductase	-	-	GO:0016491//oxidoreductase activity;	-
CC1G_05908	up	1.04621	0.00124568	K03781	catalase	GO:0006979//response to oxidative stress;GO:0042744//hydrogen peroxide catabolic process;	-	GO:0004096//catalase activity;GO:0020037//heme binding;GO:0046872//metal ion binding;	ko04146(Peroxisome);ko04011(MAPK signaling pathway - yeast);ko00630(Glyoxylate and dicarboxylate metabolism);ko00380(Tryptophan metabolism) cci01100 Metabolic pathways cci01110 Biosynthesis of secondary metabolites cci01200 Carbon metabolism
CC1G_06262	up	2.2894	0.00171058	-	hypothetical protein	-	-	-	-
CC1G_06451	up	1.18251	0.000124298	-	hypothetical protein	-	GO:0016021//integral component of membrane;	-	-
CC1G_10614	up	1.73721	2.85255e-08	-	hypothetical protein	-	GO:0005576//extracellular region;	-	-
CC1G_15662	up	1.53984	8.85801e-12	-	hypothetical protein	-	-	-	-
CC1G_04675	up	1.0159	0.00503224	-	hypothetical protein	-	-	-	-
CC1G_07969	up	1.31369	0.0254156	K03514	PAP associated domain containing 5	-	-	GO:0004652//polynucleotide adenylyltransferase activity;	ko03018(RNA degradation)
CC1G_08724	up	1.1752	3.3677e-05	-	extracellular beta-glucosidase	GO:0005975//carbohydrate metabolic process;	-	GO:0004553//hydrolase activity, hydrolyzing O-glycosyl compounds;	-
CC1G_05914	up	1.14095	0.000122202	K03320	ammonium transporter	-	GO:0016021//integral component of membrane;	GO:0008519//ammonium transmembrane transporter activity;	-
CC1G_07211	up	1.2454	0.0408067	-	hypothetical protein	-	GO:0016021//integral component of membrane;	-	-
CC1G_02862	up	1.8198	0.00415725	-	hypothetical protein	-	-	-	-
CC1G_04712	up	1.11916	0.00222403	-	copper radical oxidase	-	-	-	-
CC1G_01618	up	1.55974	1.40799e-17	-	alcohol dehydrogenase superfamily protein	-	-	GO:0016491//oxidoreductase activity;	-
CC1G_07544	up	1.47124	5.66262e-05	K23114	DUF89 domain-containing protein	-	-	GO:0016787//hydrolase activity;GO:0046872//metal ion binding;GO:0051998//protein carboxyl O-methyltransferase activity;	K23114 damage-control phosphatase, subfamily III 09190 Not Included in Pathway or Brite 09191 Unclassified: metabolism 99980 Enzymes with EC numbers
CC1G_03332	up	1.16708	0.00636854	-	glycosyl hydrolase	GO:0005975//carbohydrate metabolic process;	-	GO:0016787//hydrolase activity;GO:0030246//carbohydrate binding;	-
CC1G_13746	up	1.02665	0.000112267	-	hypothetical protein	-	GO:0016021//integral component of membrane;	-	-
CC1G_02234	up	1.59172	1.9698e-05	-	hypothetical protein	-	-	-	-
CC1G_11449	up	1.2194	0.00482075	-	hypothetical protein	-	-	-	-
CC1G_02255	up	1.35843	5.09738e-06	-	hypothetical protein	-	GO:0016021//integral component of membrane;	-	-
CC1G_03344	up	1.53401	0.00119854	-	hypothetical protein	-	-	-	-
CC1G_11142	up	1.31025	0.0237255	-	hypothetical protein	-	-	-	-
CC1G_12079	up	1.09434	2.44628e-05	-	hypothetical protein	-	-	GO:0005525//GTP binding;	-
CC1G_07546	up	1.05247	0.00148546	-	hypothetical protein	-	-	-	-
CC1G_11776	up	1.26691	1.34179e-06	-	hypothetical protein	-	-	GO:0016787//hydrolase activity;	-
CC1G_06249	up	2.78689	1.6115e-05	K01613	phosphatidylserine decarboxylase	GO:0008654//phospholipid biosynthetic process;	-	GO:0004609//phosphatidylserine decarboxylase activity;	ko00564(Glycerophospholipid metabolism) K01613 phosphatidylserine decarboxylase cci01100 Metabolic pathways cci01110 Biosynthesis of secondary metabolites
CC1G_02238	up	1.29893	1.98441e-05	-	metalloprotease	-	-	GO:0008237//metallopeptidase activity;	-
CC1G_06734	up	1.03503	0.00283297	-	chondroitin AC lyase	GO:0005975//carbohydrate metabolic process;	GO:0005576//extracellular region;	GO:0016829//lyase activity;GO:0030246//carbohydrate binding;	-
CC1G_02341	up	2.50112	2.64464e-15	K13993	small heat shock protein	-	-	-	ko04141(Protein processing in endoplasmic reticulum)
CC1G_07511	up	1.43373	0.000110249	-	hypothetical protein	-	-	-	-
CC1G_11283	up	2.54177	1.88863e-08	K01230	hypothetical protein	GO:0005975//carbohydrate metabolic process;	GO:0016020//membrane;	GO:0004571//mannosyl-oligosaccharide 1,2-alpha-mannosidase activity;GO:0005509//calcium ion binding;	ko04141(Protein processing in endoplasmic reticulum);ko00513(Various types of N-glycan biosynthesis);ko00510(N-Glycan biosynthesis) K01230 mannosyl-oligosaccharide alpha-1,2-mannosidase cci01100 Metabolic pathways
CC1G_10241	up	1.67837	0.0148129	-	hypothetical protein	GO:0005975//carbohydrate metabolic process;	GO:0005576//extracellular region;	GO:0030248//cellulose binding;	-
CC1G_00645	up	1.07045	0.00088282	K08726	hypothetical protein	-	-	GO:0003824//catalytic activity;	ko04146(Peroxisome);ko00590(Arachidonic acid metabolism) cci01100 Metabolic pathways
CC1G_07531	up	1.66637	3.77264e-06	-	hypothetical protein	-	-	-	-
CC1G_05776	up	3.12466	3.24014e-28	-	ycaC protein	-	-	-	-
CC1G_08950	up	2.43894	1.13774e-06	-	metalloprotease	-	-	GO:0008237//metallopeptidase activity;	-
CC1G_03607	up	1.00198	0.0282615	K21357	other/RAN protein kinase	-	-	GO:0004672//protein kinase activity;GO:0005524//ATP binding;	09180 Brite Hierarchies 09181 Protein families: metabolism 01001 Protein kinases [BR:cci01001] 09182 Protein families: genetic information processing 04131 Membrane trafficking [BR:cci04131]
CC1G_14630	up	1.00393	0.000544544	-	hypothetical protein	-	-	-	-
CC1G_15341	up	1.54329	2.3009e-06	-	fungal mating-type pheromone	-	GO:0016020//membrane;	GO:0000772//mating pheromone activity;	-
CC1G_02869	up	2.52576	3.85506e-05	-	hypothetical protein	-	-	-	-
CC1G_10478	up	1.84576	0.000667666	-	hypothetical protein	-	-	-	-
CC1G_08820	up	1.32019	0.000100205	-	hypothetical protein	-	-	-	-
CC1G_15369	up	1.40689	6.67295e-12	-	hypothetical protein	-	GO:0016021//integral component of membrane;	-	-
CC1G_05631	up	1.66593	1.20825e-05	-	hypothetical protein	-	-	-	-
CC1G_04562	up	1.79092	7.4518e-13	K01336	serine protease	-	-	GO:0004252//serine-type endopeptidase activity;	ko04138(Autophagy - yeast) 09140 Cellular Processes 09141 Transport and catabolism 04138 Autophagy - yeast 09180 Brite Hierarchies 09181 Protein families: metabolism 01002 Peptidases and inhibitors [BR:cci01002] 09182 Protein families: genetic information processing 03110 Chaperones and folding catalysts [BR:cci03110] CC1G_04562
CC1G_02460	up	3.88157	8.59644e-20	-	hypothetical protein	-	GO:0016021//integral component of membrane;	-	-
CC1G_05161	up	3.17037	2.53897e-07	-	hypothetical protein	-	GO:0005576//extracellular region;GO:0009277//fungal-type cell wall;	GO:0005199//structural constituent of cell wall;	-
CC1G_15231	up	2.07134	1.02689e-07	-	hypothetical protein	-	-	-	-
CC1G_06971	up	2.24863	2.7158e-05	-	hypothetical protein	-	-	-	-
CC1G_13357	up	Inf	6.23408e-64	-	hypothetical protein	-	-	-	-
CC1G_10492	up	3.91424	0.0455971	-	hypothetical protein	-	-	-	-
CC1G_05431	up	1.04825	0.0127814	-	hypothetical protein	-	-	-	-
CC1G_06495	up	1.05274	5.91492e-06	-	hypothetical protein	-	GO:0005789//endoplasmic reticulum membrane;GO:0016021//integral component of membrane;	-	-
CC1G_12600	up	1.64344	0.00286931	-	hypothetical protein	-	-	-	-
CC1G_10075	up	1.76163	6.11477e-07	-	hypothetical protein	-	-	-	-
CC1G_02461	up	1.4449	1.95972e-07	-	hypothetical protein	-	GO:0016021//integral component of membrane;	-	-
CC1G_12250	up	2.93572	3.02388e-10	-	hypothetical protein	GO:0005975//carbohydrate metabolic process;	GO:0005576//extracellular region;	GO:0030248//cellulose binding;	-
CC1G_02427	up	2.01459	0.00175077	-	hypothetical protein	-	GO:0016021//integral component of membrane;	-	-
CC1G_11900	up	Inf	4.95265e-11	-	protein kinase subdomain-containing protein PKL/ccin3	-	-	GO:0016301//kinase activity;	-
CC1G_08049	up	3.95266	0.0477066	-	hypothetical protein	-	-	-	-
CC1G_05791	up	1.17818	0.0172689	-	hypothetical protein	-	-	-	-
CC1G_05777	up	1.30803	7.64447e-10	-	hypothetical protein	-	-	-	-
CC1G_02367	up	1.43073	0.0444605	-	hypothetical protein	-	GO:0016021//integral component of membrane;	-	-
CC1G_15077	up	1.61267	0.000495048	-	hypothetical protein	-	GO:0016021//integral component of membrane;	GO:0022857//transmembrane transporter activity;	-
CC1G_09081	up	1.34443	3.09917e-05	-	hypothetical protein	-	-	-	-
CC1G_05781	up	1.19242	0.000517067	-	OrdA protein	-	-	GO:0004497//monooxygenase activity;GO:0005506//iron ion binding;GO:0016705//oxidoreductase activity, acting on paired donors, with incorporation or reduction of molecular oxygen;GO:0020037//heme binding;	-
CC1G_14777	up	1.3079	0.000624466	-	hypothetical protein	-	-	-	-
CC1G_10867	up	1.34451	0.00121939	-	hypothetical protein	-	-	-	-
CC1G_08945	up	1.16648	6.77438e-05	-	cytochrome P450	-	GO:0016021//integral component of membrane;	GO:0004497//monooxygenase activity;GO:0005506//iron ion binding;GO:0016705//oxidoreductase activity, acting on paired donors, with incorporation or reduction of molecular oxygen;GO:0020037//heme binding;	-
CC1G_08612	up	1.33849	0.0361579	-	hypothetical protein	-	GO:0016021//integral component of membrane;	-	-
CC1G_04944	up	1.98346	0.000148785	-	hypothetical protein	-	-	-	-
CC1G_15080	up	2.30722	0.0098013	-	hypothetical protein	-	-	-	-
CC1G_04464	up	1.24833	0.00734569	-	hypothetical protein	-	-	-	-
CC1G_09485	up	1.77515	2.66436e-10	-	hypothetical protein	-	-	-	-
CC1G_14790	up	1.0133	0.00340039	-	hypothetical protein	-	-	-	-
CC1G_10147	up	1.79573	0.00329581	-	hypothetical protein	-	GO:0005737//cytoplasm;	GO:0120013//lipid transfer activity;	-
CC1G_11365	up	1.25086	0.000132178	-	hypothetical protein	-	-	-	-
CC1G_08009	up	1.32282	0.00762491	-	hypothetical protein	-	-	-	-
CC1G_13793	up	2.96197	0.00124616	-	hypothetical protein	-	-	-	-
CC1G_03213	up	1.38707	0.00114737	-	hypothetical protein	-	-	-	-
CC1G_11331	up	1.45886	0.00287996	-	hypothetical protein	GO:0006694//steroid biosynthetic process;	GO:0016021//integral component of membrane;	GO:0003854//3-beta-hydroxy-delta5-steroid dehydrogenase activity;	-
CC1G_09368	up	1.5907	0.0016408	-	other/FunK1 protein kinase	-	-	GO:0004672//protein kinase activity;GO:0005524//ATP binding;	-
CC1G_05400	up	1.48795	0.031772	-	hypothetical protein	-	-	-	-
CC1G_09241	up	1.51832	0.00379114	K01613	phosphatidylserine decarboxylase	GO:0008654//phospholipid biosynthetic process;	-	GO:0004609//phosphatidylserine decarboxylase activity;	ko00564(Glycerophospholipid metabolism)
CC1G_12377	up	1.07515	0.00642592	-	hypothetical protein	-	-	-	-
CC1G_09484	up	1.16747	0.000122669	-	hypothetical protein	-	-	-	-
CC1G_07644	up	1.12731	0.0470326	-	hexose transporter	-	GO:0016021//integral component of membrane;	GO:0022857//transmembrane transporter activity;	-
CC1G_08190	up	1.36105	0.00101593	-	hypothetical protein	-	-	-	-
CC1G_03048	up	1.41915	0.0171988	-	hypothetical protein	-	GO:0016021//integral component of membrane;	-	-
CC1G_06553	up	1.39728	0.00186246	K23114	DUF89 domain-containing protein	-	-	GO:0016787//hydrolase activity;GO:0046872//metal ion binding;GO:0051998//protein carboxyl O-methyltransferase activity;	-
CC1G_05286	up	1.15484	0.0201318	-	hypothetical protein	-	-	-	-
CC1G_07545	up	1.77753	1.52731e-05	-	protein kinase subdomain-containing protein PKL/ccin3	-	-	GO:0016301//kinase activity;	-
CC1G_08021	up	2.78816	8.14407e-05	-	hypothetical protein	-	-	-	-
CC1G_04729	up	3.07958	0.0305914	-	hypothetical protein	-	-	-	-
CC1G_13796	up	1.03484	0.0226283	-	hypothetical protein	-	-	-	-
CC1G_04980	up	1.6357	0.00388607	-	hypothetical protein	-	-	GO:0000981//DNA-binding transcription factor activity, RNA polymerase II-specific;GO:0008270//zinc ion binding;	-
CC1G_01479	up	1.55237	0.00634145	-	hypothetical protein	-	-	-	-
CC1G_15856	up	3.29639	6.7661e-21	-	cytochrome p450	-	-	GO:0004497//monooxygenase activity;GO:0005506//iron ion binding;GO:0016705//oxidoreductase activity, acting on paired donors, with incorporation or reduction of molecular oxygen;GO:0020037//heme binding;	-
CC1G_04730	up	2.62783	1.49194e-08	-	Cys 2 peroxiredoxin	-	-	GO:0004601//peroxidase activity;GO:0051920//peroxiredoxin activity;	-
CC1G_02806	up	1.38663	0.000355323	-	hypothetical protein	-	-	-	-
CC1G_07098	up	1.10213	5.51362e-08	-	hypothetical protein	GO:0055114//obsolete oxidation-reduction process;	-	-	-
CC1G_07832	up	Inf	0.02247	-	hypothetical protein	-	-	-	-
CC1G_09087	up	1.10714	0.000268296	-	hypothetical protein	-	-	-	-
CC1G_03081	up	1.93421	0.000461666	-	hypothetical protein	-	-	-	-
CC1G_07135	up	1.62421	8.2303e-10	K00606	ketopantoate hydroxymethyltransferase	GO:0015940//pantothenate biosynthetic process;GO:0032259//methylation;	-	GO:0003864//3-methyl-2-oxobutanoate hydroxymethyltransferase activity;GO:0008168//methyltransferase activity;	ko00770(Pantothenate and CoA biosynthesis)
CC1G_08199	up	1.02251	0.00600429	-	hypothetical protein	-	GO:0016021//integral component of membrane;	-	-
CC1G_02722	down	-1.9535	3.83941e-09	-	hypothetical protein	-	GO:0016021//integral component of membrane;	-	-
CC1G_01666	down	-2.61588	0.0105217	-	hypothetical protein	-	-	GO:0051087//chaperone binding;	-
CC1G_11357	down	-1.23831	2.79328e-08	-	hypothetical protein	-	GO:0016021//integral component of membrane;	-	-
CC1G_06488	down	-1.00711	0.0104027	K20989	urea transporter	-	GO:0016021//integral component of membrane;	GO:0015204//urea transmembrane transporter activity;	-
CC1G_03028	down	-1.01163	0.0366166	-	hypothetical protein	-	GO:0016021//integral component of membrane;	-	-
CC1G_07933	down	-1.12451	0.00279343	K10747	DNA ligase	GO:0006310//DNA recombination;GO:0051103//DNA ligation involved in DNA repair;	-	GO:0003910//DNA ligase (ATP) activity;GO:0005524//ATP binding;GO:0008270//zinc ion binding;	ko03430(Mismatch repair);ko03420(Nucleotide excision repair);ko03410(Base excision repair);ko03030(DNA replication)
CC1G_03328	down	-1.67249	4.36075e-13	-	hypothetical protein	-	GO:0016021//integral component of membrane;	-	-
CC1G_09444	down	-1.33919	1.42142e-05	-	hypothetical protein	-	-	-	-
CC1G_11016	down	-1.01087	1.54934e-07	-	hypothetical protein	-	-	-	-
CC1G_15375	down	-1.52257	4.23697e-05	-	hypothetical protein	-	GO:0016021//integral component of membrane;	-	-
CC1G_09532	down	-1.04097	0.00188387	-	metalloprotease	-	-	GO:0008237//metallopeptidase activity;	-
CC1G_04836	down	-1.53021	0.000668476	-	hypothetical protein	-	-	-	-
CC1G_12093	down	-1.16721	0.00332658	-	glycosyl hydrolase family 16	GO:0005975//carbohydrate metabolic process;	-	GO:0004553//hydrolase activity, hydrolyzing O-glycosyl compounds;	-
CC1G_09422	down	-1.02152	0.0016919	K05275	aldo/keto reductase	-	-	-	ko00750(Vitamin B6 metabolism)
CC1G_09847	down	-1.22129	0.000921481	-	hypothetical protein	-	-	-	-
CC1G_12146	down	-1.49853	4.06297e-09	-	hypothetical protein	-	GO:0016021//integral component of membrane;	-	-
CC1G_03833	down	-2.45775	0.000565212	-	hypothetical protein	-	GO:0016021//integral component of membrane;	-	-
CC1G_02147	down	-1.00842	0.00241906	-	hypothetical protein	-	GO:0016021//integral component of membrane;	-	-
CC1G_03282	down	-1.52768	0.0124419	-	hypothetical protein	-	-	-	-
CC1G_02257	down	-1.13582	7.17327e-07	-	metalloprotease	-	-	GO:0008237//metallopeptidase activity;	-
CC1G_08920	down	-2.6145	1.25109e-05	-	hypothetical protein	-	GO:0016021//integral component of membrane;	-	-
CC1G_01580	down	-2.0857	7.2095e-05	-	hypothetical protein	-	-	-	-
CC1G_04872	down	-1.30687	2.6321e-05	-	hypothetical protein	-	-	-	-
CC1G_03270	down	-1.3906	0.0164573	K01045	serum paraoxonase/arylesterase	-	GO:0016021//integral component of membrane;	-	-
CC1G_05572	down	-1.40254	0.0035268	-	hypothetical protein	-	-	-	-
CC1G_12505	down	-1.52724	0.00849002	-	-	-	GO:0016021//integral component of membrane;	GO:0008080//N-acetyltransferase activity;	-
CC1G_10427	down	-1.07623	3.12467e-06	-	hypothetical protein	-	-	-	-
CC1G_06485	down	-1.01277	1.45102e-07	-	hypothetical protein	-	GO:0016021//integral component of membrane;	-	-
CC1G_05962	down	-1.11494	6.65496e-08	-	monooxygenase	-	-	GO:0004497//monooxygenase activity;GO:0071949//FAD binding;	-
CC1G_06042	down	-2.46058	5.12091e-05	-	hypothetical protein	-	-	-	-
CC1G_02355	down	-1.44578	1.22608e-08	-	hypothetical protein	-	-	-	-
CC1G_01789	down	-1.74792	0.00682815	K00799	hypothetical protein	-	GO:0016021//integral component of membrane;	-	ko00480(Glutathione metabolism)
CC1G_06684	down	-2.84761	4.37097e-12	-	hypothetical protein	-	-	-	-
CC1G_10428	down	-2.48121	0.00305399	-	hypothetical protein	-	-	-	-
CC1G_14341	down	-1.48728	9.53311e-09	-	hypothetical protein	-	GO:0016021//integral component of membrane;	-	-
CC1G_03796	down	-1.21414	1.62126e-07	K06910	hypothetical protein	-	-	-	-
CC1G_08882	down	-3.0119	0.00033197	-	hypothetical protein	-	GO:0016021//integral component of membrane;	-	-
CC1G_00902	down	-1.46044	7.98923e-05	-	hypothetical protein	-	GO:0016021//integral component of membrane;	-	-
CC1G_06231	down	-1.70896	4.0865e-05	-	hypothetical protein	-	GO:0016021//integral component of membrane;	-	-
CC1G_01676	down	-1.1962	0.00179024	K03320	ammonium transporter	-	GO:0016021//integral component of membrane;	GO:0008519//ammonium transmembrane transporter activity;	-
CC1G_13976	down	-1.47348	0.000208823	-	vsaB protein	-	-	-	-
CC1G_09058	down	-1.37812	1.41646e-05	-	hypothetical protein	-	GO:0016021//integral component of membrane;	-	-
CC1G_12088	down	-1.0087	1.11019e-05	-	hypothetical protein	-	-	GO:0008080//N-acetyltransferase activity;	-
CC1G_12161	down	-1.33711	0.000599688	-	cytochrome P450	-	GO:0016021//integral component of membrane;	GO:0004497//monooxygenase activity;GO:0005506//iron ion binding;GO:0016705//oxidoreductase activity, acting on paired donors, with incorporation or reduction of molecular oxygen;GO:0020037//heme binding;	-
CC1G_04878	down	-3.77771	2.37476e-09	-	hypothetical protein	-	-	-	-
CC1G_15700	down	-1.35048	1.51932e-05	-	hypothetical protein	-	-	GO:0005506//iron ion binding;GO:0016705//oxidoreductase activity, acting on paired donors, with incorporation or reduction of molecular oxygen;GO:0020037//heme binding;	-
CC1G_04923	down	-1.20396	0.00235057	-	FAD/FMN-containing protein	-	-	GO:0016491//oxidoreductase activity;GO:0071949//FAD binding;	-
CC1G_11278	down	-2.07407	0.0116393	-	hypothetical protein	-	-	-	-
CC1G_11598	down	-1.19774	0.000957964	-	hypothetical protein	-	-	-	-
CC1G_10976	down	-1.92577	0.00167319	-	hypothetical protein	-	-	-	-
CC1G_10672	down	-1.43415	0.0210622	-	hypothetical protein	-	-	-	-
CC1G_07230	down	-1.16767	4.79767e-05	K10534	nitrate reductase	GO:0006809//nitric oxide biosynthetic process;GO:0042128//nitrate assimilation;	-	GO:0020037//heme binding;GO:0030151//molybdenum ion binding;GO:0043546//molybdopterin cofactor binding;GO:0050464//nitrate reductase (NADPH) activity;	ko00910(Nitrogen metabolism)
CC1G_15413	down	-2.89027	3.15389e-12	-	alcohol dehydrogenase	-	-	GO:0016614//oxidoreductase activity, acting on CH-OH group of donors;GO:0050660//flavin adenine dinucleotide binding;	-
CC1G_03315	down	-3.2148	1.20336e-09	-	hypothetical protein	-	GO:0016021//integral component of membrane;	-	-
CC1G_05726	down	-4.82822	7.32257e-05	-	hypothetical protein	-	-	-	-
CC1G_03100	down	-1.66735	8.22155e-07	-	hypothetical protein	-	-	-	-
CC1G_07314	down	-1.30866	8.21895e-10	-	short-chain dehydrogenase/reductase SDR	GO:0055114//obsolete oxidation-reduction process;	-	-	-
CC1G_14032	down	-1.44036	2.16284e-05	-	hypothetical protein	-	-	-	-
CC1G_14773	down	-1.54068	0.00180252	-	hypothetical protein	-	-	-	-
CC1G_05866	down	-1.33936	6.22563e-11	K00698	chitin synthase	GO:0006031//chitin biosynthetic process;GO:0071555//cell wall organization;	GO:0005886//plasma membrane;GO:0016021//integral component of membrane;	GO:0004100//chitin synthase activity;	ko00520(Amino sugar and nucleotide sugar metabolism)
CC1G_08012	down	-1.01582	0.0300957	-	AMP dependent CoA ligase	-	-	GO:0016874//ligase activity;	-
CC1G_05408	down	-1.44937	8.57606e-10	-	614/534 cytochrome P450	-	-	GO:0004497//monooxygenase activity;GO:0005506//iron ion binding;GO:0016705//oxidoreductase activity, acting on paired donors, with incorporation or reduction of molecular oxygen;GO:0020037//heme binding;	-
CC1G_10744	down	-1.71232	3.84561e-11	-	hypothetical protein	-	GO:0016021//integral component of membrane;	-	-
CC1G_08757	down	-1.6276	0.000882698	-	hypothetical protein	-	-	-	-
CC1G_12716	down	-1.38854	0.00586246	-	chitin deacetylase	GO:0005975//carbohydrate metabolic process;	-	GO:0016810//hydrolase activity, acting on carbon-nitrogen (but not peptide) bonds;	-
CC1G_08962	down	-2.19895	0.0389171	-	hypothetical protein	-	GO:0016021//integral component of membrane;	-	-
CC1G_02008	down	-1.35324	0.000752988	-	hypothetical protein	-	GO:0016021//integral component of membrane;	-	-
CC1G_02648	down	-1.62922	1.02819e-05	-	hypothetical protein	-	-	-	-
CC1G_02506	down	-1.66662	0.00708339	-	O-methylsterigmatocystin oxidoreductase	-	-	GO:0004497//monooxygenase activity;GO:0005506//iron ion binding;GO:0016705//oxidoreductase activity, acting on paired donors, with incorporation or reduction of molecular oxygen;GO:0020037//heme binding;	-
CC1G_07964	down	-1.04071	0.000645211	K17066	alcohol oxidase	-	-	GO:0016614//oxidoreductase activity, acting on CH-OH group of donors;GO:0050660//flavin adenine dinucleotide binding;	ko00680(Methane metabolism)
CC1G_00687	down	-2.09036	0.00326927	-	hypothetical protein	-	-	-	-
CC1G_10621	down	-1.45111	0.00530832	-	hypothetical protein	-	GO:0016021//integral component of membrane;	-	-
CC1G_02779	down	-2.56654	0.000857334	-	hypothetical protein	-	-	-	-
CC1G_10810	down	-1.08579	0.00132612	-	hypothetical protein	-	-	-	-
CC1G_12870	down	-1.38362	4.6572e-07	-	hypothetical protein	-	-	-	-
CC1G_12666	down	-1.28393	0.000949412	-	hypothetical protein	-	-	-	-
CC1G_14099	down	-1.64202	0.00359799	-	hypothetical protein	-	-	-	-
CC1G_03167	down	-1.93117	0.00814369	K04513	hypothetical protein	GO:0007264//small GTPase mediated signal transduction;	-	GO:0003924//GTPase activity;GO:0005525//GTP binding;	ko04144(Endocytosis);ko04011(MAPK signaling pathway - yeast)
CC1G_01951	down	-1.18999	0.00464079	-	hypothetical protein	-	-	-	-
CC1G_09366	down	-1.39784	0.0016489	-	hypothetical protein	-	-	-	-
CC1G_06529	down	-1.64724	2.82488e-06	-	hypothetical protein	-	-	-	-
CC1G_01139	down	-1.56143	0.0113956	-	hypothetical protein	-	-	-	-
CC1G_02563	down	-1.25085	9.80554e-08	-	oxidoreductase	-	-	-	-
CC1G_10893	down	-1.55026	2.34235e-13	-	beta-lactamase	-	-	-	-
CC1G_03329	down	-1.56766	8.33198e-07	-	copper radical oxidase	-	-	-	-
CC1G_06041	down	-2.26112	0.000392718	-	hypothetical protein	-	-	-	-
CC1G_08124	down	-1.00169	0.0248372	-	hypothetical protein	-	GO:0016021//integral component of membrane;	-	-
CC1G_08680	down	-2.043	0.00110803	-	hypothetical protein	-	-	-	-
CC1G_13844	down	-1.39819	1.48596e-09	-	hypothetical protein	-	GO:0016021//integral component of membrane;	-	-
CC1G_09421	down	-1.36783	0.00183089	-	hypothetical protein	-	-	-	-
CC1G_06235	down	-2.3932	0.00557673	-	nonribosomal peptide synthetase 12	-	-	GO:0016491//oxidoreductase activity;GO:0016740//transferase activity;	-
CC1G_01219	down	-1.33174	0.00203899	-	hypothetical protein	-	-	-	-
CC1G_05329	down	-2.17834	0.000494013	-	hypothetical protein	-	GO:0016021//integral component of membrane;	-	-
CC1G_00788	down	-1.13361	0.00107697	-	2-nitropropane dioxygenase	-	-	GO:0018580//nitronate monooxygenase activity;GO:0051213//dioxygenase activity;	-
CC1G_12355	down	-1.46958	0.00187817	-	macrofage activating glycoprotein	-	-	-	-
CC1G_15138	down	-1.20334	1.87746e-07	-	hypothetical protein	-	-	GO:0003677//DNA binding;GO:0004198//calcium-dependent cysteine-type endopeptidase activity;	-
CC1G_07318	down	-1.07458	6.1984e-05	-	hypothetical protein	-	GO:0016021//integral component of membrane;	-	-
CC1G_05779	down	-2.56529	0.00553241	-	hypothetical protein	-	GO:0016021//integral component of membrane;	-	-
CC1G_02747	down	-2.12147	0.00981158	-	endoribonuclease L-PSP	-	-	-	-
CC1G_07462	down	-1.1732	0.0149155	-	protein kinase subdomain-containing protein PKL/CAK/Fmp29	-	-	GO:0016301//kinase activity;	-
CC1G_03163	down	-2.23419	0.00193278	K04513	Rho1 GTPase	GO:0007264//small GTPase mediated signal transduction;	-	GO:0003924//GTPase activity;GO:0005525//GTP binding;	ko04144(Endocytosis);ko04011(MAPK signaling pathway - yeast)
CC1G_08433	down	-1.06045	0.00178349	-	hypothetical protein	-	-	-	-
CC1G_08961	down	-1.48481	0.0154669	-	hypothetical protein	-	GO:0016021//integral component of membrane;	-	-
CC1G_15140	down	-1.49576	0.0253678	-	hypothetical protein	-	GO:0016021//integral component of membrane;	-	-
CC1G_00899	down	-1.424	1.75868e-06	-	hypothetical protein	-	-	-	-
CC1G_15414	down	-2.55989	2.73676e-39	-	glucose dehydrogenase short protein	-	-	GO:0016614//oxidoreductase activity, acting on CH-OH group of donors;GO:0050660//flavin adenine dinucleotide binding;	-
CC1G_10622	down	-3.53587	2.42514e-05	-	hypothetical protein	-	-	-	-
CC1G_04828	down	-1.08289	7.51963e-06	-	hypothetical protein	-	GO:0016021//integral component of membrane;	GO:0008080//N-acetyltransferase activity;	-
CC1G_07660	down	-3.25011	0.0085971	-	hypothetical protein	-	GO:0016021//integral component of membrane;	-	-
CC1G_11374	down	-2.86959	7.04474e-08	-	hypothetical protein	-	-	-	-
CC1G_13794	down	-2.16005	0.00343863	-	hypothetical protein	-	-	-	-
CC1G_05417	down	-1.36274	0.00644683	-	hypothetical protein	GO:0006749//glutathione metabolic process;	-	-	-
CC1G_03391	down	-2.93439	0.00106511	-	hypothetical protein	-	-	-	-
CC1G_10879	down	-2.62132	0.000370762	-	614/534 cytochrome P450	-	GO:0016021//integral component of membrane;	GO:0005506//iron ion binding;GO:0016705//oxidoreductase activity, acting on paired donors, with incorporation or reduction of molecular oxygen;GO:0020037//heme binding;	-
CC1G_04015	down	-1.09174	0.00119525	-	hypothetical protein	-	-	-	-
CC1G_06708	down	-2.27623	2.37312e-05	-	hypothetical protein	-	GO:0016021//integral component of membrane;	-	-
CC1G_08593	down	-3.2869	3.4642e-10	-	hypothetical protein	-	-	-	-
CC1G_06519	down	-1.56828	0.0006024	-	hypothetical protein	-	-	-	-
CC1G_05263	down	-1.07767	4.19418e-07	K20369	ER-derived vesicles protein ERV29	-	GO:0016021//integral component of membrane;	-	-
CC1G_02558	down	-2.63011	0.00051886	K01673	carbonic anhydrase	-	-	GO:0004089//carbonate dehydratase activity;GO:0008270//zinc ion binding;	ko00910(Nitrogen metabolism)
CC1G_11137	down	-1.77314	0.000797407	-	hypothetical protein	-	-	-	-
CC1G_09092	down	-1.69803	0.00374422	-	nucleoside-diphosphate-sugar epimerase	-	-	-	-
CC1G_02757	down	-1.9028	0.00608071	-	hypothetical protein	-	-	-	-
CC1G_06468	down	-1.42946	0.000132524	K00480	hypothetical protein	-	-	GO:0071949//FAD binding;	-
CC1G_09606	down	-3.57623	9.41567e-26	-	hypothetical protein	-	-	-	-
CC1G_02577	down	-1.45479	0.009728	-	hypothetical protein	-	-	-	-
CC1G_06698	down	-4.75637	0.0120795	-	hypothetical protein	-	GO:0016021//integral component of membrane;	-	-

## Sheet: Table S1-4
gene_id	baseMean	baseMean_CC130_WT	baseMean_CC130_76	foldChange	log2FoldChange	pval	padj	Chromosome	Start Site	End Site	Direction	Length	GO	KEGG	Description
CC1G_08222	1118.65	1544.21	693.076	0.448821	-1.15579	0.00044712	0.0119838	NW_003307540.1	550232	551326	-	965	-	-	ergot alkaloid biosynthetic protein A
CC1G_09093	2910.37	3313.27	2507.46	0.756794	-0.402028	0.172721	0.598836	NW_003307541.1	729036	730363	+	1210	-	-	ergot alkaloid biosynthetic protein A
CC1G_10356	283.164	306.383	259.945	0.848432	-0.237129	0.301963	0.759087	NW_003307538.1	183291	184377	-	906	-	-	ergot alkaloid biosynthetic protein A
CC1G_05433	95.5319	141.027	50.0367	0.354802	-1.49492	0.131554	0.5249	NW_003307537.1	308531	309546	-	888	-	-	ergot alkaloid biosynthetic protein A
CC1G_06235	3389.69	5695.24	1084.15	0.19036	-2.3932	0.00557673	0.0742227	NW_003307541.1	2947591	2951387	-	3150	GO:0016491;GO:0016740	-	nonribosomal peptide synthetase 12
CC1G_08071	192.045	200.06	184.031	0.919881	-0.120481	0.621002	0.938588	NW_003307541.1	3059134	3061887	+	1989	GO:0016021	-	nonribosomal peptide synthetase 12
CC1G_06250	394.362	396.161	392.563	0.990917	-0.0131636	0.962926	1	NW_003307541.1	2994503	2998258	-	3060	GO:0016021	-	nonribosomal peptide synthetase 12
CC1G_03009	50459	64803.8	36114.2	0.557286	-0.843511	0.0020286	0.0355126	NW_003307537.1	1530616	1534717	-	3273	GO:0016491;GO:0016740	-	nonribosomal peptide synthetase 12
CC1G_11081	5630.6	5414.91	5846.3	1.07967	0.110585	0.571639	0.919047	NW_003307536.1	1601605	1603032	-	982	GO:0004364;GO:0006749	K07393	glutathione S-transferase
CC1G_10742	154.409	240.333	68.4843	0.284956	-1.81119	0.00431283	0.0612073	NW_003307541.1	804422	805253	+	657	GO:0006749;GO:0016740	K00799	glutathione S-transferase
CC1G_12718	143639	151955	135323	0.890544	-0.167241	0.38095	0.819767	NW_003307541.1	1050404	1051453	+	887	GO:0004364;GO:0006749	K00799	glutathione S-transferase
CC1G_11612	1014.75	1071.92	957.586	0.893338	-0.162722	0.441349	0.858698	NW_003307534.1	1103786	1105014	+	654	GO:0006749;GO:0016740	K00799	glutathione S-transferase
CC1G_04116	14081.1	15136.8	13025.5	0.860518	-0.216722	0.268794	0.730506	NW_003307541.1	3385499	3387060	+	1093	GO:0004364;GO:0006749	K07393	glutathione S-transferase Gst3
CC1G_00666	14293.9	15645.3	12942.4	0.827241	-0.273621	0.368552	0.810673	NW_003307544.1	3526167	3527010	-	675	GO:0006749;GO:0016740	K00799	glutathione S-transferase
CC1G_03913	654.221	596.955	711.488	1.19186	0.253217	0.239504	0.69142	NW_003307543.1	2549807	2552188	+	2220	GO:0004725;GO:0007049;GO:0051301;GO:1902751	K02555	tyrosine phosphatase
CC1G_11919	15.0199	5.71931	24.3205	4.25234	2.08826	0.00306141	0.0481687	NW_003307536.1	2366848	2368856	+	1776	GO:0004096;GO:0006979;GO:0020037;GO:0042744;GO:0046872	K03781	catalase
CC1G_05908	28012.4	18278.3	37746.4	2.0651	1.04621	0.00124568	0.0251082	NW_003307538.1	2616189	2618179	+	1767	GO:0004096;GO:0006979;GO:0020037;GO:0042744;GO:0046872	K03781	catalase
CC1G_07167	380.431	221.178	539.683	2.44004	1.28691	0.0004303	0.0116671	NW_003307537.1	1025986	1027091	-	828	GO:0001320;GO:0004784;GO:0005634;GO:0005758;GO:0005829;GO:0006878;GO:0006882;GO:0031505;GO:0036091;GO:0045454;GO:0046872;GO:0050821;GO:0051091;GO:1901856	K04565	Cu/Zn superoxide dismutase
CC1G_09926	46616.6	47869.7	45363.4	0.947644	-0.0775823	0.652695	0.950944	NW_003307533.1	1245341	1248058	-	1839	GO:0000302;GO:0004096;GO:0020037;GO:0042744;GO:0046872	K03781	heat-induced catalase
CC1G_03890	22123.2	20333.2	23913.2	1.17606	0.233966	0.433355	0.854255	NW_003307543.1	2484398	2487077	+	2304	GO:0004096;GO:0006979;GO:0020037;GO:0042744;GO:0046872	K03781	catalase
CC1G_07055	2.36088	2.1019	2.61986	1.24642	0.317794	0.973249	1	NW_003307541.1	2274023	2274768	+	402	GO:0004602;GO:0006979	K23856	glutathione peroxidase
CC1G_03559	39524.6	39203.7	39845.5	1.01637	0.0234298	0.859679	1	NW_003307536.1	1828023	1828945	+	761	GO:0004784;GO:0046872	K04564	manganese superoxide dismutase
CC1G_07167	380.431	221.178	539.683	2.44004	1.28691	0.0004303	0.0116671	NW_003307537.1	1025986	1027091	-	828	GO:0001320;GO:0004784;GO:0005634;GO:0005758;GO:0005829;GO:0006878;GO:0006882;GO:0031505;GO:0036091;GO:0045454;GO:0046872;GO:0050821;GO:0051091;GO:1901856	K04565	Cu/Zn superoxide dismutase
CC1G_08103	1903.47	1936.04	1870.89	0.966347	-0.0493861	0.789819	0.992526	NW_003307541.1	3152952	3154100	+	916	GO:0015035;GO:0046872;GO:0051536	-	thioredoxin
CC1G_05908	28012.4	18278.3	37746.4	2.0651	1.04621	0.00124568	0.0251082	NW_003307538.1	2616189	2618179	+	1767	GO:0004096;GO:0006979;GO:0020037;GO:0042744;GO:0046872	K03781	catalase
CC1G_05972	50.5712	58.0934	43.049	0.741031	-0.432395	0.523929	0.897477	NW_003307542.1	173719	175961	+	1638	GO:0005507;GO:0005576;GO:0052716	K19791	laccase 4
CC1G_09263	30.7281	34.2523	27.2039	0.79422	-0.33239	0.576428	0.922211	NW_003307542.1	3509205	3511495	-	1590	GO:0005507;GO:0005576;GO:0016491	K19791	laccase 6
CC1G_02533	46.7305	50.2069	43.254	0.861515	-0.215052	0.576924	0.92239	NW_003307536.1	1073064	1075333	-	1551	GO:0005507;GO:0005576;GO:0052716	K19791	laccase 3
CC1G_03936	203.49	211.578	195.402	0.923549	-0.11474	0.637277	0.946981	NW_003307538.1	458716	461306	-	1521	GO:0005507;GO:0005576;GO:0016491	K19791	laccase 2
CC1G_03946	3.04137	3.62837	2.45436	0.676436	-0.563975	0.818403	0.994672	NW_003307538.1	485644	487921	+	1551	GO:0005507;GO:0005576;GO:0052716	K19791	laccase 2
CC1G_06019	10060.9	15113.2	5008.5	0.331398	-1.59336	1.58014e-17	1.84228e-14	NW_003307542.1	295744	298038	-	1602	GO:0005507;GO:0005576;GO:0052716	K19791	laccase 5
CC1G_05998	13115.2	19007.7	7222.63	0.379984	-1.39599	4.38653e-14	3.65304e-11	NW_003307542.1	235803	238149	-	1602	GO:0005507;GO:0005576;GO:0016491	K19791	laccase 5
CC1G_08587	39.6143	68.3046	10.924	0.159931	-2.64448	0.00297517	0.0473873	NW_003307536.1	2062757	2065396	-	1662	GO:0005507;GO:0005576;GO:0016491	K19791	laccase-4
CC1G_09614	1581.08	2825.03	337.126	0.119336	-3.0669	0.0248955	0.200453	NW_003307542.1	65599	67669	-	1593	GO:0005507;GO:0005576;GO:0016491	-	laccase 1
CC1G_08591	847.156	1516.61	177.701	0.11717	-3.09333	0.0851435	0.429873	NW_003307536.1	2079919	2082636	+	1548	GO:0005507;GO:0005576;GO:0016491	K19791	laccase-1
CC1G_05965	3.29121	5.9188	0.663614	0.11212	-3.15689	0.0891219	0.442912	NW_003307542.1	143993	146586	-	2187	GO:0005507;GO:0005576;GO:0016491	K19791	laccase 8
CC1G_00690	202.733	302.168	103.297	0.341854	-1.54855	0.148955	0.559491	NW_003307544.1	3591681	3593835	-	1581	GO:0005507;GO:0005576;GO:0016491	K19791	laccase 5
CC1G_02449	54.3915	71.5221	37.2608	0.520969	-0.940731	0.199931	0.641263	NW_003307536.1	841010	843000	+	1557	GO:0005507;GO:0005576;GO:0052716	K19791	laccase 3

## Sheet: Table S1-5
# HOMER Peaks
# Peak finding parameters:
# tag directory = /PERSONALBIO/work/transcriptome/t09/proj_doing/mengyu/2023/Jul/PN20230303010/TPL2023061127/05_Peaks/S_1
#
# total peaks = 70
# peak size = 320
# peaks found using tags on both strands
# minimum distance between peaks = 640
# fragment length = 320
# genome size = 36192590
# Total tags = 81334.0
# Total tags in peaks = 782.0
# Approximate IP efficiency = 0.96%
# tags per bp = 0.001762
# expected tags per peak = 0.564
# maximum tags considered per bp = 1.0
# effective number of tags used for normalization = 10000000.0
# Peaks have been centered at maximum tag pile-up
# FDR rate threshold = 0.001000000
# FDR effective poisson threshold = 1.539422e-07
# FDR tag threshold = 8.0
# number of putative peaks = 121
#
# input tag directory = /PERSONALBIO/work/transcriptome/t09/proj_doing/mengyu/2023/Jul/PN20230303010/TPL2023061127/05_Peaks/I_S
# Fold over input required = 4.00
# Poisson p-value over input required = 1.00e-04
# Putative peaks filtered by input = 49
#
# size of region used for local filtering = 10000
# Fold over local region required = 4.00
# Poisson p-value over local region required = 1.00e-04
# Putative peaks filtered by local signal = 2
#
# Maximum fold under expected unique positions for tags = 2.00
# Putative peaks filtered for being too clonal = 0
#
# cmd = findPeaks /PERSONALBIO/work/transcriptome/t09/proj_doing/mengyu/2023/Jul/PN20230303010/TPL2023061127/05_Peaks/S_1 -gsize 36192590 -style factor -o auto -i /PERSONALBIO/work/transcriptome/t09/proj_doing/mengyu/2023/Jul/PN20230303010/TPL2023061127/05_Peaks/I_S
#
# Column Headers:
#PeakID	chr	start	end	strand	Normalized Tag Count	focus ratio	findPeaks Score	Total Tags	Control Tags (normalized to IP Experiment)	Fold Change vs Control	p-value vs Control	Fold Change vs Local	p-value vs Local	Clonal Fold Change
NW_003307544.1-1	NW_003307544.1	2700226	2700546	+	4918	0.632	29	40	1.1	35.59	4.38e-47	8.29	2.46e-23	1.06
NW_003307544.1-2	NW_003307544.1	2698801	2699121	+	4057.3	0.837	25	33	1.1	30.18	7.62e-37	6.79	4.73e-17	1
NW_003307542.1-9	NW_003307542.1	2463189	2463509	+	2213.1	0.947	8	18	0.9	20.79	4.9e-18	12.96	1.54e-14	1.71
NW_003307536.1-4	NW_003307536.1	954483	954803	+	1967.2	0.889	8	16	1	15.27	3.78e-14	53.78	1.34e-22	1.47
NW_003307541.1-1	NW_003307541.1	1919453	1919773	+	1967.2	0.941	10	16	0.8	21.07	2.73e-16	60.5	2.1e-23	1.18
NW_003307541.1-2	NW_003307541.1	909637	909957	+	1844.2	0.895	9	15	0.6	24.09	3.37e-16	14.64	4.23e-13	1.35
NW_003307540.1-1	NW_003307540.1	262810	263130	+	1721.3	0.875	8	14	0.5	27.93	4.38e-16	35.29	1.84e-17	1.23
NW_003307536.1-1	NW_003307536.1	2094451	2094771	+	1598.3	0.824	13	13	0.5	28.53	3.71e-15	12.69	8.55e-11	0.82
NW_003307538.1-1	NW_003307538.1	1422541	1422861	+	1598.3	0.875	10	13	0.8	15.85	5.37e-12	20.7	2.03e-13	1.1
NW_003307539.1-10	NW_003307539.1	1014638	1014958	+	1598.3	0.85	8	13	0.8	16.46	3.39e-12	12.69	8.55e-11	1.23
NW_003307542.1-10	NW_003307542.1	2508404	2508724	+	1598.3	0.812	8	13	0.6	21.95	9.81e-14	15.73	5.9e-12	1.41
NW_003307543.1-1	NW_003307543.1	1358084	1358404	+	1598.3	0.933	9	13	0.9	14.51	1.57e-11	9.36	3.17e-09	1.1
NW_003307544.1-3	NW_003307544.1	2137979	2138299	+	1598.3	0.762	11	13	0.7	17.83	1.27e-12	14.56	1.5e-11	0.9
NW_003307536.1-3	NW_003307536.1	880029	880349	+	1475.4	0.867	8	12	0.7	17.56	1.09e-11	12.96	3.27e-10	1.11
NW_003307540.1-5	NW_003307540.1	1697126	1697446	+	1475.4	0.923	8	12	1.6	7.38	1.59e-07	25.93	1.27e-13	1.11
NW_003307541.1-6	NW_003307541.1	1507073	1507393	+	1475.4	0.812	8	12	1.5	8.15	5.63e-08	25.93	1.27e-13	1.11
NW_003307542.1-6	NW_003307542.1	1517603	1517923	+	1475.4	0.923	8	12	1.2	10.26	4.66e-09	22.69	5.9e-13	1.11
NW_003307543.1-4	NW_003307543.1	2556577	2556897	+	1475.4	0.923	8	12	0.3	37.62	1.68e-15	13.96	1.44e-10	1.11
NW_003307544.1-6	NW_003307544.1	588014	588334	+	1475.4	0.923	8	12	0.4	28.22	4.77e-14	10.68	3.02e-09	1.11
NW_003307544.1-7	NW_003307544.1	898125	898445	+	1475.4	0.857	8	12	1	12.54	4.72e-10	20.17	2.27e-12	1.11
NW_003307544.1-8	NW_003307544.1	1023924	1024244	+	1475.4	0.923	8	12	0.9	14.11	1.28e-10	18.15	7.52e-12	1.11
NW_003307544.1-4	NW_003307544.1	2814151	2814471	+	1475.4	0.923	10	12	0.7	17.96	8.49e-12	16.5	2.21e-11	0.89
NW_003307532.1-1	NW_003307532.1	337655	337975	+	1352.4	0.923	8	11	0.9	12.71	2.16e-09	10.73	1.29e-08	1.13
NW_003307534.1-1	NW_003307534.1	239354	239674	+	1352.4	0.923	8	11	0.6	19.58	2.52e-11	15.85	2.26e-10	1.13
NW_003307535.1-1	NW_003307535.1	1423612	1423932	+	1352.4	0.824	9	11	0.7	15.75	2.41e-10	13.86	8.88e-10	0.99
NW_003307536.1-5	NW_003307536.1	1931518	1931838	+	1352.4	0.8	8	11	1	10.65	1.39e-08	10.73	1.29e-08	1.13
NW_003307537.1-3	NW_003307537.1	913436	913756	+	1352.4	0.923	8	11	0.9	12.28	3.06e-09	11.47	6.04e-09	1.13
NW_003307541.1-5	NW_003307541.1	987061	987381	+	1352.4	0.933	8	11	0.8	13.41	1.25e-09	13.31	1.35e-09	1.13
NW_003307543.1-2	NW_003307543.1	626115	626435	+	1352.4	0.923	8	11	1	11.14	8.1e-09	17.51	8.02e-11	1.13
NW_003307544.1-11	NW_003307544.1	3589148	3589468	+	1352.4	0.706	8	11	0.8	14.49	5.68e-10	9.24	5.73e-08	1.13
NW_003307533.1-5	NW_003307533.1	1306098	1306418	+	1229.5	0.8	8	10	0.8	11.97	1.98e-08	10.8	5.04e-08	0.87
NW_003307534.1-2	NW_003307534.1	1526050	1526370	+	1229.5	0.909	8	10	0.9	11.16	3.75e-08	8.9	3.21e-07	0.87
NW_003307535.1-2	NW_003307535.1	1808958	1809278	+	1229.5	0.769	8	10	0.5	18.81	2.92e-10	23.27	3.85e-11	0.87
NW_003307536.1-2	NW_003307536.1	1319852	1320172	+	1229.5	0.667	10	10	0.8	12.19	1.67e-08	12.6	1.23e-08	0.69
NW_003307536.1-6	NW_003307536.1	1951001	1951321	+	1229.5	0.833	8	10	1.1	9.14	2.5e-07	7.56	1.36e-06	0.87
NW_003307537.1-1	NW_003307537.1	563691	564011	+	1229.5	0.786	9	10	0.8	12.91	9.87e-09	16.81	8.46e-10	0.87
NW_003307539.1-9	NW_003307539.1	41340	41660	+	1229.5	0.833	8	10	1.1	9.41	1.94e-07	6.44	5.55e-06	0.87
NW_003307539.1-7	NW_003307539.1	649639	649959	+	1229.5	0.909	10	10	0.9	11.55	2.74e-08	12.6	1.23e-08	0.69
NW_003307540.1-3	NW_003307540.1	1083912	1084232	+	1229.5	0.833	8	10	0.7	14.96	2.51e-09	13.15	8.32e-09	0.87
NW_003307540.1-4	NW_003307540.1	1655672	1655992	+	1229.5	0.75	8	10	1	9.98	1.14e-07	10.08	9.41e-08	0.87
NW_003307540.1-6	NW_003307540.1	2107565	2107885	+	1229.5	0.909	8	10	1.1	9.41	1.94e-07	8.9	3.21e-07	0.87
NW_003307541.1-4	NW_003307541.1	438980	439300	+	1229.5	0.909	8	10	1.1	9.41	1.94e-07	37.81	3.54e-13	0.87
NW_003307542.1-4	NW_003307542.1	1292610	1292930	+	1229.5	0.909	8	10	0.9	11.35	3.21e-08	23.27	3.85e-11	0.87
NW_003307542.1-5	NW_003307542.1	1330015	1330335	+	1229.5	0.75	8	10	0.8	13.17	8.22e-09	10.8	5.04e-08	0.87
NW_003307542.1-8	NW_003307542.1	2347630	2347950	+	1229.5	0.933	8	10	0.9	11.76	2.33e-08	10.8	5.04e-08	0.99
NW_003307544.1-9	NW_003307544.1	1739659	1739979	+	1229.5	0.846	8	10	0.7	14.31	3.8e-09	13.75	5.51e-09	0.87
NW_003307544.1-5	NW_003307544.1	3241015	3241335	+	1229.5	0.833	9	10	0.7	14.01	4.64e-09	8.9	3.21e-07	0.77
NW_003307538.1-2	NW_003307538.1	417006	417326	+	1106.5	0.833	8	9	0.5	16.93	5.49e-09	14.33	2.24e-08	0.99
NW_003307542.1-1	NW_003307542.1	1716177	1716497	+	1106.5	0.846	10	9	0.9	9.71	5.49e-07	6.64	1.27e-05	0.77
NW_003307542.1-11	NW_003307542.1	3162050	3162370	+	1106.5	0.909	8	9	1	8.98	1.15e-06	12.96	5.15e-08	0.99
NW_003307543.1-3	NW_003307543.1	736867	737187	+	1106.5	0.923	8	9	0.7	12.09	9.17e-08	12.38	7.58e-08	0.99
NW_003307544.1-12	NW_003307544.1	3716428	3716748	+	1106.5	0.909	8	9	0.7	12.88	5.43e-08	24.75	2.13e-10	0.99
NW_003307533.1-3	NW_003307533.1	331096	331416	+	983.6	0.889	8	8	1	7.86	1.16e-05	6.72	3.49e-05	0.74
NW_003307533.1-4	NW_003307533.1	1022488	1022808	+	983.6	0.727	8	8	0.8	9.94	1.95e-06	12.1	4.67e-07	0.74
NW_003307534.1-3	NW_003307534.1	1670681	1671001	+	983.6	0.727	8	8	0.8	9.75	2.24e-06	6.05	7.22e-05	0.74
NW_003307537.1-2	NW_003307537.1	673715	674035	+	983.6	0.889	8	8	0.5	17.56	2.92e-08	17.29	3.29e-08	0.74
NW_003307537.1-5	NW_003307537.1	2110439	2110759	+	983.6	0.889	8	8	0.7	10.75	1.11e-06	10.08	1.76e-06	0.74
NW_003307538.1-4	NW_003307538.1	1252838	1253158	+	983.6	0.889	8	8	0.9	8.5	5.98e-06	11	9.38e-07	0.74
NW_003307539.1-11	NW_003307539.1	1513452	1513772	+	983.6	0.692	8	8	1.1	7.32	1.93e-05	10.52	1.3e-06	0.74
NW_003307540.1-2	NW_003307540.1	404044	404364	+	983.6	0.8	8	8	0.5	16.99	3.74e-08	10.08	1.76e-06	0.74
NW_003307540.1-8	NW_003307540.1	2646628	2646948	+	983.6	0.688	8	8	1	7.86	1.16e-05	6.37	5.08e-05	0.74
NW_003307540.1-9	NW_003307540.1	3074915	3075235	+	983.6	0.889	8	8	0.5	16.99	3.74e-08	8.07	8.61e-06	0.74
NW_003307541.1-7	NW_003307541.1	1643164	1643484	+	983.6	0.889	8	8	1	7.63	1.43e-05	13.44	2.15e-07	0.74
NW_003307541.1-8	NW_003307541.1	2979273	2979593	+	983.6	0.727	8	8	1	8.1	8.34e-06	11	9.38e-07	0.74
NW_003307542.1-3	NW_003307542.1	22893	23213	+	983.6	0.909	8	8	0.3	25.08	1.93e-09	13.44	2.15e-07	0.99
NW_003307542.1-7	NW_003307542.1	2113692	2114012	+	983.6	0.818	8	8	0.7	10.97	9.54e-07	17.29	3.29e-08	0.85
NW_003307543.1-5	NW_003307543.1	2704001	2704321	+	983.6	0.889	8	8	0.7	10.75	1.11e-06	24.2	2.54e-09	0.74
NW_003307544.1-10	NW_003307544.1	3128016	3128336	+	983.6	0.714	8	8	0.9	8.64	5.33e-06	7.81	1.22e-05	0.99
NW_003307542.1-2	NW_003307542.1	3059395	3059715	+	860.6	0.75	9	7	0.4	16.46	3.26e-07	6.83	9.67e-05	0.71
NW_003307537.1-4	NW_003307537.1	1594725	1595045	+	737.7	0.833	8	6	0.7	9.19	5.61e-05	8.25	9.93e-05	0.66
# HOMER Peaks
# Peak finding parameters:
# tag directory = /PERSONALBIO/work/transcriptome/t09/proj_doing/mengyu/2023/Jul/PN20230303010/TPL2023061127/05_Peaks/S_2
#
# total peaks = 34
# peak size = 313
# peaks found using tags on both strands
# minimum distance between peaks = 626
# fragment length = 312
# genome size = 36192590
# Total tags = 145485.0
# Total tags in peaks = 462.0
# Approximate IP efficiency = 0.32%
# tags per bp = 0.003085
# expected tags per peak = 0.966
# maximum tags considered per bp = 1.0
# effective number of tags used for normalization = 10000000.0
# Peaks have been centered at maximum tag pile-up
# FDR rate threshold = 0.001000000
# FDR effective poisson threshold = 8.099939e-08
# FDR tag threshold = 10.0
# number of putative peaks = 81
#
# input tag directory = /PERSONALBIO/work/transcriptome/t09/proj_doing/mengyu/2023/Jul/PN20230303010/TPL2023061127/05_Peaks/I_S
# Fold over input required = 4.00
# Poisson p-value over input required = 1.00e-04
# Putative peaks filtered by input = 46
#
# size of region used for local filtering = 10000
# Fold over local region required = 4.00
# Poisson p-value over local region required = 1.00e-04
# Putative peaks filtered by local signal = 1
#
# Maximum fold under expected unique positions for tags = 2.00
# Putative peaks filtered for being too clonal = 0
#
# cmd = findPeaks /PERSONALBIO/work/transcriptome/t09/proj_doing/mengyu/2023/Jul/PN20230303010/TPL2023061127/05_Peaks/S_2 -gsize 36192590 -style factor -o auto -i /PERSONALBIO/work/transcriptome/t09/proj_doing/mengyu/2023/Jul/PN20230303010/TPL2023061127/05_Peaks/I_S
#
# Column Headers:
#PeakID	chr	start	end	strand	Normalized Tag Count	focus ratio	findPeaks Score	Total Tags	Control Tags (normalized to IP Experiment)	Fold Change vs Control	p-value vs Control	Fold Change vs Local	p-value vs Local	Clonal Fold Change
NW_003307544.1-1	NW_003307544.1	2700432	2700744	+	1580.9	0.528	21	23	1.8	13.03	3.42e-18	4.34	1.12e-08	0.87
NW_003307533.1-2	NW_003307533.1	1929745	1930057	+	1443.4	0.815	11	21	5.2	4.01	1.75e-07	5.2	2.27e-09	1.42
NW_003307537.1-1	NW_003307537.1	916820	917132	+	1237.2	0.95	11	18	1.9	9.33	3.45e-12	12.66	2.29e-14	1.28
NW_003307538.1-3	NW_003307538.1	2122020	2122332	+	1237.2	0.778	12	18	2.1	8.6	1.27e-11	27.85	3.16e-20	1.06
NW_003307544.1-4	NW_003307544.1	3103308	3103620	+	1168.5	0.731	11	17	2.1	8.23	9.06e-11	7.07	2.69e-09	1.18
NW_003307537.1-2	NW_003307537.1	1638613	1638925	+	1099.8	0.947	11	16	1	15.92	2.02e-14	15.47	3.09e-14	1.07
NW_003307538.1-2	NW_003307538.1	1815016	1815328	+	1099.8	0.762	12	16	2.1	7.65	9.03e-10	7.5	1.18e-09	0.98
NW_003307543.1-2	NW_003307543.1	1355282	1355594	+	1099.8	0.889	10	16	1.9	8.41	2.35e-10	13.76	1.8e-13	1.18
NW_003307544.1-6	NW_003307544.1	1334557	1334869	+	1099.8	0.8	10	16	1.9	8.41	2.35e-10	11.25	3.5e-12	1.18
NW_003307539.1-7	NW_003307539.1	441135	441447	+	1031	0.789	11	15	1.4	10.42	4.72e-11	11.05	2.1e-11	0.98
NW_003307537.1-4	NW_003307537.1	2248911	2249223	+	962.3	0.652	10	14	1.1	12.27	2.51e-11	11.4	6.47e-11	0.99
NW_003307538.1-1	NW_003307538.1	1106501	1106813	+	962.3	0.933	12	14	1	14.31	3.16e-12	9.22	9.69e-10	0.82
NW_003307540.1-3	NW_003307540.1	2077915	2078227	+	962.3	0.824	10	14	1.6	8.73	1.91e-09	18.05	1.5e-13	0.99
NW_003307540.1-5	NW_003307540.1	3190773	3191085	+	962.3	0.783	10	14	1	13.93	4.83e-12	8.02	5.49e-09	1.1
NW_003307542.1-3	NW_003307542.1	2589059	2589371	+	962.3	0.933	10	14	1.5	9.54	6.26e-10	21.66	1.33e-14	0.99
NW_003307535.1-1	NW_003307535.1	81027	81339	+	893.6	0.933	10	13	1.7	7.84	2.47e-08	12.98	6.49e-11	0.99
NW_003307539.1-9	NW_003307539.1	1448688	1449000	+	893.6	0.889	10	13	1.6	8.11	1.68e-08	8.38	1.15e-08	0.89
NW_003307541.1-1	NW_003307541.1	2080375	2080687	+	893.6	0.824	12	13	1.7	7.72	2.97e-08	12.98	6.49e-11	0.81
NW_003307542.1-1	NW_003307542.1	319890	320202	+	893.6	0.789	10	13	1.5	8.7	7.46e-09	7.89	2.31e-08	0.99
NW_003307543.1-3	NW_003307543.1	1973306	1973618	+	893.6	0.824	10	13	2	6.56	1.89e-07	8.21	1.46e-08	0.99
NW_003307504.1-1	NW_003307504.1	4792	5104	+	824.8	0.778	10	12	1.5	7.89	7.93e-08	13.26	2.54e-10	0.89
NW_003307535.1-2	NW_003307535.1	1832267	1832579	+	824.8	0.75	10	12	1.4	8.83	2.36e-08	7.01	2.76e-07	0.89
NW_003307543.1-1	NW_003307543.1	1243037	1243349	+	824.8	0.8	10	12	1.3	9.01	1.9e-08	7.28	1.84e-07	0.89
NW_003307544.1-3	NW_003307544.1	280456	280768	+	824.8	0.706	11	12	1.6	7.36	1.64e-07	8.84	2.34e-08	0.81
NW_003307538.1-5	NW_003307538.1	1959344	1959656	+	756.1	0.824	10	11	2.1	5.26	1.25e-05	7.24	6.21e-07	0.88
NW_003307540.1-1	NW_003307540.1	1359747	1360059	+	756.1	0.765	10	11	1.2	9.42	4.77e-08	8.73	1.01e-07	0.88
NW_003307542.1-2	NW_003307542.1	1919082	1919394	+	756.1	0.923	10	11	1	10.66	1.38e-08	7.24	6.21e-07	0.88
NW_003307543.1-4	NW_003307543.1	3481492	3481804	+	756.1	0.857	10	11	1.1	9.64	3.77e-08	9.73	3.45e-08	0.88
NW_003307534.1-1	NW_003307534.1	981402	981714	+	687.4	0.909	10	10	1.7	5.84	1.27e-05	7.94	8.9e-07	0.69
NW_003307537.1-3	NW_003307537.1	633502	633814	+	687.4	0.833	10	10	2.1	4.78	6.71e-05	11.05	4.1e-08	0.69
NW_003307538.1-4	NW_003307538.1	744398	744710	+	687.4	0.667	10	10	1.7	5.75	1.45e-05	9.38	1.99e-07	0.69
NW_003307540.1-4	NW_003307540.1	2210274	2210586	+	687.4	0.833	10	10	1.1	8.76	3.67e-07	11.05	4.1e-08	0.69
NW_003307541.1-2	NW_003307541.1	1938031	1938343	+	687.4	0.833	10	10	2.1	4.72	7.45e-05	9.38	1.99e-07	0.69
NW_003307544.1-7	NW_003307544.1	2499759	2500071	+	618.6	0.923	10	9	1.4	6.5	1.5e-05	6.19	2.18e-05	0.74
# HOMER Peaks
# Peak finding parameters:
# tag directory = /PERSONALBIO/work/transcriptome/t09/proj_doing/mengyu/2023/Jul/PN20230303010/TPL2023061127/05_Peaks/S_3
#
# total peaks = 95
# peak size = 321
# peaks found using tags on both strands
# minimum distance between peaks = 642
# fragment length = 320
# genome size = 36192590
# Total tags = 96910.0
# Total tags in peaks = 1048.0
# Approximate IP efficiency = 1.08%
# tags per bp = 0.002095
# expected tags per peak = 0.672
# maximum tags considered per bp = 1.0
# effective number of tags used for normalization = 10000000.0
# Peaks have been centered at maximum tag pile-up
# FDR rate threshold = 0.001000000
# FDR effective poisson threshold = 5.713433e-07
# FDR tag threshold = 8.0
# number of putative peaks = 149
#
# input tag directory = /PERSONALBIO/work/transcriptome/t09/proj_doing/mengyu/2023/Jul/PN20230303010/TPL2023061127/05_Peaks/I_S
# Fold over input required = 4.00
# Poisson p-value over input required = 1.00e-04
# Putative peaks filtered by input = 51
#
# size of region used for local filtering = 10000
# Fold over local region required = 4.00
# Poisson p-value over local region required = 1.00e-04
# Putative peaks filtered by local signal = 3
#
# Maximum fold under expected unique positions for tags = 2.00
# Putative peaks filtered for being too clonal = 0
#
# cmd = findPeaks /PERSONALBIO/work/transcriptome/t09/proj_doing/mengyu/2023/Jul/PN20230303010/TPL2023061127/05_Peaks/S_3 -gsize 36192590 -style factor -o auto -i /PERSONALBIO/work/transcriptome/t09/proj_doing/mengyu/2023/Jul/PN20230303010/TPL2023061127/05_Peaks/I_S
#
# Column Headers:
#PeakID	chr	start	end	strand	Normalized Tag Count	focus ratio	findPeaks Score	Total Tags	Control Tags (normalized to IP Experiment)	Fold Change vs Control	p-value vs Control	Fold Change vs Local	p-value vs Local	Clonal Fold Change
NW_003307544.1-1	NW_003307544.1	2699795	2700115	+	5262.6	0.635	38	51	1.8	27.63	3.97e-54	7.25	3.32e-26	0.99
NW_003307544.1-2	NW_003307544.1	2700924	2701244	+	3714.8	0.635	26	36	1.8	19.7	1.22e-33	4.93	2.67e-14	1.07
NW_003307535.1-5	NW_003307535.1	48566	48886	+	1651	0.842	8	16	0.4	42.1	6.18e-21	30.15	1.11e-18	1.47
NW_003307536.1-1	NW_003307536.1	2095312	2095632	+	1651	0.696	15	16	0.7	24.56	2.62e-17	8.93	9.97e-11	0.79
NW_003307540.1-1	NW_003307540.1	1265362	1265682	+	1651	0.941	10	16	0.8	19.22	1.1e-15	34.46	1.4e-19	1.18
NW_003307540.1-8	NW_003307540.1	2075510	2075830	+	1651	0.9	8	16	1.3	11.95	1.45e-12	21.93	1.49e-16	1.69
NW_003307536.1-2	NW_003307536.1	2094702	2095022	+	1547.8	0.667	10	15	0.6	23.68	4.3e-16	8.53	6.99e-10	1.2
NW_003307541.1-11	NW_003307541.1	2570942	2571262	+	1547.8	0.895	8	15	1.1	14.05	7.52e-13	12.56	3.57e-12	1.55
NW_003307544.1-3	NW_003307544.1	3592511	3592831	+	1547.8	0.833	12	15	1.6	9.21	2.51e-10	13.71	1.06e-12	0.9
NW_003307535.1-4	NW_003307535.1	1762654	1762974	+	1444.6	0.889	9	14	0.9	16.46	5.08e-13	13.19	9.82e-12	1.23
NW_003307540.1-9	NW_003307540.1	2722623	2722943	+	1444.6	0.875	8	14	0.5	26.68	8.16e-16	14.07	3.95e-12	1.23
NW_003307542.1-7	NW_003307542.1	1916888	1917208	+	1444.6	0.75	8	14	1.2	11.72	4.53e-11	15.08	1.61e-12	1.23
NW_003307543.1-1	NW_003307543.1	63176	63496	+	1444.6	0.762	12	14	0.6	23.44	4.63e-15	14.07	3.95e-12	0.9
NW_003307544.1-4	NW_003307544.1	309132	309452	+	1444.6	0.714	10	14	0.7	21.49	1.48e-14	16.24	6.08e-13	0.99
NW_003307540.1-5	NW_003307540.1	3197254	3197574	+	1341.5	0.938	9	13	0.5	23.95	3.32e-14	23.06	5.31e-14	1.23
NW_003307541.1-2	NW_003307541.1	1488570	1488890	+	1341.5	0.875	8	13	0.7	18.9	6.21e-13	12.64	8.88e-11	1.41
NW_003307542.1-3	NW_003307542.1	266012	266332	+	1341.5	0.933	8	13	0.7	19.96	3.19e-13	12.64	8.88e-11	1.23
NW_003307542.1-4	NW_003307542.1	1024075	1024395	+	1341.5	0.875	8	13	1.5	8.76	6.88e-09	26.13	1.12e-14	1.41
NW_003307542.1-2	NW_003307542.1	1621963	1622283	+	1341.5	0.875	9	13	0.8	16.71	2.83e-12	13.07	5.56e-11	1.23
NW_003307533.1-1	NW_003307533.1	283623	283943	+	1238.3	0.875	10	12	1.6	7.45	1.45e-07	15.73	3.78e-11	0.99
NW_003307533.1-6	NW_003307533.1	344001	344321	+	1238.3	0.857	8	12	1.5	7.99	6.92e-08	22.61	6.12e-13	1.11
NW_003307535.1-8	NW_003307535.1	1834609	1834929	+	1238.3	0.857	8	12	1.1	10.53	3.53e-09	12.06	7.26e-10	1.11
NW_003307536.1-4	NW_003307536.1	66709	67029	+	1238.3	0.923	8	12	0.6	20.09	2.36e-12	15.08	6.09e-11	1.11
NW_003307536.1-5	NW_003307536.1	241021	241341	+	1238.3	0.923	8	12	0.3	47.37	1.13e-16	25.85	1.32e-13	1.11
NW_003307540.1-7	NW_003307540.1	1763489	1763809	+	1238.3	0.857	8	12	1	11.43	1.42e-09	9.52	1.05e-08	1.11
NW_003307541.1-3	NW_003307541.1	1508515	1508835	+	1238.3	0.8	8	12	0.8	15.07	6.11e-11	16.45	2.29e-11	1.11
NW_003307541.1-4	NW_003307541.1	1777620	1777940	+	1238.3	0.824	8	12	1.2	10.05	5.86e-09	21.28	1.23e-12	1.48
NW_003307541.1-5	NW_003307541.1	1824615	1824935	+	1238.3	0.857	8	12	1	12.06	7.29e-10	12.06	7.26e-10	1.11
NW_003307541.1-6	NW_003307541.1	1964162	1964482	+	1238.3	0.706	8	12	1	11.63	1.17e-09	18.09	7.8e-12	1.11
NW_003307541.1-10	NW_003307541.1	2206188	2206508	+	1238.3	0.923	8	12	1.3	9.47	1.11e-08	16.45	2.29e-11	1.11
NW_003307543.1-3	NW_003307543.1	1105088	1105408	+	1238.3	0.842	9	12	1.5	8.09	6.08e-08	15.73	3.78e-11	1.11
NW_003307535.1-2	NW_003307535.1	1504397	1504717	+	1135.1	0.812	10	11	0.7	16.89	1.17e-10	9.21	5.92e-08	0.88
NW_003307537.1-1	NW_003307537.1	2024147	2024467	+	1135.1	0.846	9	11	1.2	8.94	7.98e-08	11.44	6.24e-09	0.88
NW_003307539.1-11	NW_003307539.1	2001866	2002186	+	1135.1	0.941	8	11	0.6	17.37	8.75e-11	11.06	8.76e-09	1.13
NW_003307533.1-7	NW_003307533.1	943283	943603	+	1031.9	0.769	8	10	0.9	10.84	4.91e-08	12.06	1.85e-08	0.87
NW_003307534.1-1	NW_003307534.1	434574	434894	+	1031.9	0.909	8	10	0.7	14.17	4.17e-09	50.25	2.2e-14	0.87
NW_003307534.1-3	NW_003307534.1	972610	972930	+	1031.9	0.909	8	10	0.7	13.48	6.63e-09	8.38	5.51e-07	0.87
NW_003307534.1-4	NW_003307534.1	1106835	1107155	+	1031.9	0.786	8	10	0.8	12.28	1.57e-08	12.06	1.85e-08	0.87
NW_003307535.1-3	NW_003307535.1	504325	504645	+	1031.9	0.923	9	10	0.6	17.83	4.85e-10	11.6	2.64e-08	0.87
NW_003307535.1-6	NW_003307535.1	1416590	1416910	+	1031.9	0.941	8	10	0.8	12.01	1.91e-08	8.87	3.3e-07	0.99
NW_003307536.1-6	NW_003307536.1	820591	820911	+	1031.9	0.909	8	10	0.8	12.28	1.57e-08	12.06	1.85e-08	0.87
NW_003307536.1-7	NW_003307536.1	1226203	1226523	+	1031.9	0.8	8	10	0.7	13.48	6.63e-09	10.05	9.68e-08	1.16
NW_003307536.1-10	NW_003307536.1	1602799	1603119	+	1031.9	0.909	8	10	1	10.23	8.23e-08	7.93	8.91e-07	0.87
NW_003307537.1-3	NW_003307537.1	1101215	1101535	+	1031.9	0.769	8	10	1.1	9.37	2.02e-07	8.38	5.51e-07	0.87
NW_003307537.1-6	NW_003307537.1	1813735	1814055	+	1031.9	0.909	8	10	0.9	11.05	4.1e-08	15.08	2.34e-09	0.87
NW_003307539.1-6	NW_003307539.1	43015	43335	+	1031.9	0.8	8	10	1.3	7.78	1.06e-06	7.93	8.91e-07	0.87
NW_003307539.1-8	NW_003307539.1	1147579	1147899	+	1031.9	0.909	8	10	0.6	17.27	6.55e-10	27.41	7.99e-12	0.87
NW_003307539.1-9	NW_003307539.1	1381551	1381871	+	1031.9	0.909	8	10	1.1	9.06	2.73e-07	37.69	3.65e-13	0.87
NW_003307540.1-2	NW_003307540.1	2758264	2758584	+	1031.9	0.8	10	10	0.9	10.63	5.85e-08	12.56	1.27e-08	0.77
NW_003307540.1-11	NW_003307540.1	2984914	2985234	+	1031.9	0.667	8	10	0.2	61.4	3.07e-15	9.73	1.43e-07	0.87
NW_003307541.1-8	NW_003307541.1	2052511	2052831	+	1031.9	0.733	8	10	1.5	6.74	3.73e-06	13.71	5.68e-09	0.87
NW_003307541.1-9	NW_003307541.1	2173085	2173405	+	1031.9	0.867	8	10	0.8	13.16	8.29e-09	10.77	5.19e-08	0.87
NW_003307542.1-5	NW_003307542.1	1301601	1301921	+	1031.9	0.833	8	10	1.2	8.37	5.52e-07	18.85	2.87e-10	0.87
NW_003307543.1-6	NW_003307543.1	2710065	2710385	+	1031.9	0.909	8	10	1.3	7.68	1.2e-06	17.74	5.09e-10	0.87
NW_003307543.1-9	NW_003307543.1	3165809	3166129	+	1031.9	0.714	8	10	0.8	12.85	1.03e-08	10.05	4.17e-07	0.99
NW_003307544.1-14	NW_003307544.1	2844586	2844906	+	1031.9	0.765	8	10	0.8	12.28	1.57e-08	9.42	1.91e-07	0.87
NW_003307533.1-3	NW_003307533.1	556826	557146	+	928.7	0.786	9	9	1	8.57	1.66e-06	7.98	2.96e-06	0.87
NW_003307534.1-5	NW_003307534.1	1367302	1367622	+	928.7	0.714	8	9	1.2	7.42	5.27e-06	7.54	4.67e-06	0.99
NW_003307535.1-1	NW_003307535.1	743054	743374	+	928.7	0.786	10	9	1.2	7.65	4.15e-06	9.36	7.42e-07	0.77
NW_003307536.1-9	NW_003307536.1	1458696	1459016	+	928.7	0.909	8	9	0.9	10.15	3.85e-07	18.09	3.13e-09	0.99
NW_003307537.1-4	NW_003307537.1	1468234	1468554	+	928.7	0.769	8	9	0.7	13.09	4.76e-08	8.75	1.41e-06	0.99
NW_003307538.1-5	NW_003307538.1	2866532	2866852	+	928.7	0.846	8	9	0.5	19.13	1.95e-09	8.22	2.33e-06	0.99
NW_003307539.1-10	NW_003307539.1	1868132	1868452	+	928.7	0.909	8	9	0.5	19.13	1.95e-09	11.8	1.12e-07	0.99
NW_003307540.1-3	NW_003307540.1	1362776	1363096	+	928.7	0.692	9	9	1.3	7.1	7.45e-06	6.03	2.67e-05	0.77
NW_003307540.1-10	NW_003307540.1	2791933	2792253	+	928.7	0.909	8	9	0.9	9.75	5.32e-07	12.92	5.29e-08	0.99
NW_003307541.1-7	NW_003307541.1	2029212	2029532	+	928.7	0.769	8	9	1.1	8.02	2.84e-06	10.05	4.17e-07	0.99
NW_003307542.1-6	NW_003307542.1	1626099	1626419	+	928.7	0.909	8	9	1.2	7.42	5.27e-06	6.03	2.67e-05	0.99
NW_003307543.1-2	NW_003307543.1	777524	777844	+	928.7	0.833	9	9	0.9	9.95	4.53e-07	11.8	1.12e-07	0.77
NW_003307544.1-6	NW_003307544.1	365111	365431	+	928.7	0.769	8	10	0.9	10.84	4.91e-08	11.8	1.12e-07	0.99
NW_003307544.1-7	NW_003307544.1	1002476	1002796	+	928.7	0.833	8	9	1.3	7.1	7.45e-06	10.05	4.17e-07	0.99
NW_003307544.1-5	NW_003307544.1	1003546	1003866	+	928.7	0.909	10	9	1	9.38	7.25e-07	9.36	7.42e-07	0.77
NW_003307544.1-15	NW_003307544.1	3534639	3534959	+	928.7	0.833	8	9	1	8.88	1.25e-06	10.44	3.07e-07	0.99
NW_003307533.1-5	NW_003307533.1	189597	189917	+	825.5	0.615	8	8	0.8	9.61	2.49e-06	6.89	2.93e-05	0.74
NW_003307534.1-2	NW_003307534.1	517179	517499	+	825.5	0.571	8	8	0.6	14.26	1.39e-07	8.04	8.81e-06	0.74
NW_003307535.1-7	NW_003307535.1	1829865	1830185	+	825.5	0.727	8	8	0.8	10.05	1.81e-06	7.54	1.56e-05	0.74
NW_003307536.1-8	NW_003307536.1	1283669	1283989	+	825.5	0.769	8	8	1	7.89	1.13e-05	7.54	1.56e-05	0.85
NW_003307536.1-11	NW_003307536.1	2054674	2054994	+	825.5	0.889	8	8	1	7.62	1.45e-05	12.06	4.79e-07	0.74
NW_003307536.1-12	NW_003307536.1	2070241	2070561	+	825.5	0.615	8	8	1	8.19	7.76e-06	10.05	1.8e-06	0.74
NW_003307537.1-2	NW_003307537.1	804948	805268	+	825.5	0.889	8	8	1.4	5.82	9.44e-05	7.09	2.39e-05	0.74
NW_003307538.1-1	NW_003307538.1	634240	634560	+	825.5	0.8	8	8	0.3	26	1.46e-09	10.05	1.8e-06	0.74
NW_003307538.1-3	NW_003307538.1	1826082	1826402	+	825.5	0.889	8	8	1.3	5.97	7.87e-05	10.05	1.8e-06	0.74
NW_003307538.1-4	NW_003307538.1	2452016	2452336	+	825.5	0.889	8	8	0.9	9.02	3.91e-06	12.06	4.79e-07	0.74
NW_003307540.1-4	NW_003307540.1	2066192	2066512	+	825.5	0.818	9	8	1.4	5.89	8.63e-05	11.49	6.84e-07	0.74
NW_003307541.1-13	NW_003307541.1	3039436	3039756	+	825.5	0.889	8	8	0.5	14.74	1.09e-07	7.54	1.56e-05	0.74
NW_003307542.1-1	NW_003307542.1	890768	891088	+	825.5	0.733	9	8	0.8	10.05	1.81e-06	9.28	3.2e-06	0.74
NW_003307543.1-4	NW_003307543.1	1438856	1439176	+	825.5	0.8	8	8	0.9	9.02	3.91e-06	10.49	1.33e-06	0.74
NW_003307543.1-5	NW_003307543.1	2313561	2313881	+	825.5	0.615	8	8	1.1	7.13	2.31e-05	8.04	8.81e-06	0.74
NW_003307535.1-9	NW_003307535.1	2114213	2114533	+	722.3	0.769	8	7	0.5	12.89	1.6e-06	11.73	2.95e-06	0.71
NW_003307536.1-3	NW_003307536.1	857620	857940	+	722.3	0.846	9	7	0.2	32.24	3.64e-09	11.11	4.17e-06	0.71
NW_003307537.1-5	NW_003307537.1	1698253	1698573	+	722.3	0.769	8	7	0.7	10.18	7.25e-06	7.82	3.74e-05	0.71
NW_003307538.1-2	NW_003307538.1	1158463	1158783	+	722.3	0.889	8	7	0.8	8.41	2.39e-05	8.79	1.81e-05	0.71
NW_003307540.1-12	NW_003307540.1	3078654	3078974	+	722.3	0.8	8	7	1	6.91	9.03e-05	10.05	7.86e-06	0.71
NW_003307541.1-1	NW_003307541.1	1147650	1147970	+	722.3	0.786	8	7	0.9	7.44	5.06e-05	10.05	7.86e-06	0.83
NW_003307541.1-12	NW_003307541.1	2891125	2891445	+	722.3	0.727	8	7	0.8	8.79	1.82e-05	7.28	5.77e-05	0.71
NW_003307544.1-13	NW_003307544.1	2722585	2722905	+	722.3	0.889	8	7	0.9	7.58	4.5e-05	13.19	1.38e-06	0.71

## Sheet: Table S1-6
	Reference FileScan-Protein	Gene	Protein annotation	PepCount Sequence	MW Charge	Score	ExpectValue	PI
$1-1	A8NGC3_COPC7	CC1G_05103	Imidazoleglycerol-phosphate dehydratase OS=Coprinopsis cinerea	14	23727.7
				K.ALAIAIR.Q		51.39	3.41e-05	9.8
				K.QAIER.S ! R.QAIER.T ! K.QAIER.W ! R.QALER.Y ! K.QALER.D		21.36	0.136	6
				K.QAIER.S ! R.QAIER.T ! K.QAIER.W ! R.QALER.Y ! K.QALER.D		20.01	0.185	6
				K.QALGEVR.G		37.81	0.00209	6
				K.SESAFK.A		22.62	0.0241	5.72
				K.SESAFK.A		27.19	0.00668	5.72
				K.SESAFK.A		26.44	0.0104	5.72
				K.SESAFK.A		28.66	0.00599	5.72
				K.SESAFK.A		24.36	0.0169	5.72
				K.SESAFK.A		26.28	0.0104	5.72
				K.SESAFK.A		23.42	0.0209	5.72
				R.TGGTDVPSTK.G		23.2	0.0538	5.5
				R.YGTGYAPLDEALSR.A		52.32	3.72e-05	4.37
				R.YGTGYAPLDEALSR.A		83.91	2.56e-08	4.37
$25-1	A8P1A3_COPC7	CC1G_07550	Lipase_3 domain-containing protein OS=Coprinopsis cinerea	3	60795
				K.ASVAPPTDQGSTWR.I		20.32	0.0604	5.88
				R.EDIVQWSEESK.A		31.9	0.00284	4
				R.GDFATLFK.A		20.26	0.0494	5.84
$29-1	A8N1T5_COPC7	CC1G_03628	Chromatin-remodeling ATPase INO80 OS=Coprinopsis cinerea	4	182195
				R.LIYDSAK.L		21.19	0.0555	5.84
				R.M*SQLER.T		27.12	0.0146	5.75
				R.M*SQLER.T		34.37	0.00274	5.75
				R.M*SQLER.T		29.19	0.00904	5.75
$32-1	A8N4V8_COPC7	CC1G_04618	U3 snoRNP protein Utp20 OS=Coprinopsis cinerea	3	317195
				K.QAIER.S ! R.QAIER.T ! K.QAIER.W ! R.QALER.Y ! K.QALER.D		21.36	0.136	6
				K.QAIER.S ! R.QAIER.T ! K.QAIER.W ! R.QALER.Y ! K.QALER.D		20.01	0.185	6
				R.FLNSK.L		21.51	0.0438	8.75
$36-1	A8N0I5_COPC7	CC1G_04406	protein kinase OS=Coprinopsis cinerea	2	56455.8
				R.FITSENQR.Y		28.85	0.0128	6
				R.LDSQYDEILGR.Y		44.08	0.000346	4.03
$40-1	A8N3P4_COPC7	CC1G_00689	Thioredoxin OS=Coprinopsis cinerea	2	11671.3
				K.LEELVK.Q ! K.LEELVK.K		34.36	0.00824	4.53
				K.VDELVGAVPGK.L		55.14	2.05e-05	4.37
$43-1	A8N5F6_COPC7	CC1G_04534	UTP--glucose-1-phosphate uridylyltransferase OS=Coprinopsis cinerea	2	56817.6
				R.IDIPDGCVLENR.L		55.88	2.14e-05	4.03
				R.MFETTPVIK.L		29.19	0.01	5.75
$49-1	A8NH82_COPC7	CC1G_03925	Nascent polypeptide-associated complex subunit alpha OS=Coprinopsis cinerea	2	20774.7
				K.ALLSLGLK.K		27.64	0.0112	8.8
				K.SPNSDCYIVFGEAK.I		73.54	1.77e-07	4.37
$67-1	A8N2G0_COPC7	CC1G_01813	SURF1-like protein OS=Coprinopsis cinerea	6	33515.6
				M.LSSSFR.L		21.84	0.0396	9.75
				M.LSSSFR.L		21.69	0.041	9.75
				M.LSSSFR.L		21.75	0.0404	9.75
				M.LSSSFR.L		21.7	0.048	9.75
				M.LSSSFR.L		21.23	0.0456	9.75
				M.LSSSFR.L		21.08	0.053	9.75
$75-1	A8NXE2_COPC7	CC1G_00278	Actin cytoskeleton-regulatory complex protein SLA1 OS=Coprinopsis cinerea	4	129463
				K.KEEASR.L		33.86	0.00629	6.14
				K.KEEASR.L		28.92	0.0197	6.14
				K.KEEASR.L		28.99	0.0194	6.14
				K.KEEASR.L		20.92	0.217	6.14
$117-1	A8NZM5|JIP5_COPC7 (strain Okayama-7 / 130 / ATCC MYA-4618 / FGSC 9003) OX=240176 GN=JIP5 PE=3 SV=2		WD repeat-containing protein JIP5 OS=Coprinopsis cinerea	1	44450.7
				R.IAVGGGR.Y		21.55	0.0668	9.75
$128-1	A8N1G5_COPC7	CC1G_11304	DENN domain-containing protein OS=Coprinopsis cinerea	1	133412
				R.YPAMLGIAVNTIK.Y		28.21	0.0153	8.59
$132-1	A8N1T6_COPC7	CC1G_03629	H/ACA ribonucleoprotein complex subunit CBF5 OS=Coprinopsis cinerea	1	58415.6
				K.DSAVNAVCYGAK.L		37.1	0.000819	5.83
$135-1	A8N2A3_COPC7	CC1G_01702	Adrenoleukodystrophy protein OS=Coprinopsis cinerea	1	79506.9
				R.IVIPGVRSK.E		25.8	0.00526	11
$137-1	A8N2J0_COPC7	CC1G_01707	DUF4203 domain-containing protein OS=Coprinopsis cinerea	1	101712
				R.RQSDDAKLR.S		20.61	0.111	8.75
$149-1	A8N4J2_COPC7	CC1G_05970	Rho-GAP domain-containing protein OS=Coprinopsis cinerea	1	122408
				R.LSASISLPR.L		20.49	0.0907	9.75
$153-1	A8N5L2_COPC7	CC1G_09317	PlsC domain-containing protein OS=Coprinopsis cinerea	1	68807.1
				R.STSLTDLK.L		30.83	0.0102	5.55
$158-1	A8N5R4_COPC7	CC1G_12096	Eukaryotic initiation factor 4F subunit P130 OS=Coprinopsis cinerea	1	161568
				K.SPNVSPR.M		21.82	0.0289	9.47
$159-1	A8N660_COPC7	CC1G_01975	SCP160 protein OS=Coprinopsis cinerea	1	133201
				K.TSLTSIK.M		21.54	0.413	8.41
$167-1	A8N6Y9_COPC7	CC1G_06861	DNA topoisomerase I OS=Coprinopsis cinerea	1	97150.6
				K.LALRAGNEK.G		20.91	0.0823	8.75
$168-1	A8N710_COPC7	CC1G_06882	Sex determining protein OS=Coprinopsis cinerea	1	91118.6
				K.TTTTKSDSSK.T		26.76	0.03	8.26
$173-1	A8N7Q5_COPC7	CC1G_02312	Lysine--tRNA ligase OS=Coprinopsis cinerea	1	66794.1
				R.IAPELYLK.Q		21.58	0.0424	6
$174-1	A8N7T3_COPC7	CC1G_02340	Adenylate cyclase OS=Coprinopsis cinerea	1	206045
				-.MTEVSLR.L		24.74	0.0373	5.75
$187-1	A8N9L0_COPC7	CC1G_12048	Topoisomerase II OS=Coprinopsis cinerea	1	115751
				K.KEYDENVELIWK.E		24.65	0.0672	4.41
$206-1	A8NCE2_COPC7	CC1G_03500	J domain-containing protein OS=Coprinopsis cinerea	1	45087.5
				K.QEDSSR.S		37.79	0.000241	4.37
$226-1	A8NF94_COPC7	CC1G_04208	Transcription elongation factor Spt6 OS=Coprinopsis cinerea	1	178018
$235-1	A8NH24_COPC7	CC1G_03878	Nuclear cap-binding protein subunit 2 OS=Coprinopsis cinerea	1	21798.8
				K.SGGQVR.D		24.27	0.0554	9.47
$236-1	A8NH35_COPC7	CC1G_03887	Phosphatidic acid phosphatase type 2 domain-containing protein 1A OS=Coprinopsis cinerea	1	49853.7
				K.KMTPAR.R		21.49	0.129	11
$246-1	A8NIK2_COPC7	CC1G_09429	Protein-synthesizing GTPase OS=Coprinopsis cinerea	1	52196.8
				K.IQLTSPACTEVGEK.V		31	0.0087	4.53
$249-1	A8NJF4_COPC7	CC1G_09712	RanBP2-type domain-containing protein OS=Coprinopsis cinerea	1	97863.5
				K.GNSNSR.I		22	0.0492	9.75
$252-1	A8NJT5_COPC7	CC1G_11203	Helicase ATP-binding domain-containing protein OS=Coprinopsis cinerea	1	115684
				K.SRDVQNLLR.R		23.25	0.061	9.31
$256-1	A8NLD9_COPC7	CC1G_05799	Metalloprotease OS=Coprinopsis cinerea	1	27895
				K.EDVEAQMR.V		23.77	0.0149	4.14
$259-1	A8NLX3_COPC7	CC1G_08438	U3 small nucleolar RNA-associated protein 22 OS=Coprinopsis cinerea	1	138254
$264-1	A8NMP8_COPC7	CC1G_11474	DNA replication ATP-dependent helicase/nuclease OS=Coprinopsis cinerea	1	160512
				R.LGNIDK.V		21.28	0.139	5.84
$268-1	A8NNS4_COPC7	CC1G_07332	Cadmium ion transporter OS=Coprinopsis cinerea	1	156042
				K.AVQQTAGR.T		25.78	0.0404	9.8
$269-1	A8NP06_COPC7	CC1G_07779	Preprocarboxypeptidase A2 OS=Coprinopsis cinerea	1	54371
				K.DGEDQAEAAFGAAR.A		63.64	3.01e-06	3.92
$277-1	A8NRX4_COPC7	CC1G_02969	Complexed with Cdc5 protein Cwf19 OS=Coprinopsis cinerea	1	103845
				R.QEKFGAGM*ADQK.N		21.24	0.175	6.07
$288-1	A8NUN4_COPC7	CC1G_07577	ATP-dependent RNA helicase DBP5 OS=Coprinopsis cinerea	1	52210.2
				R.ELARQIM*SVVITM*GK.Y		21.62	0.204	8.85
$289-1	A8NUR1_COPC7	CC1G_07596	IPPc domain-containing protein OS=Coprinopsis cinerea	1	92004.4
				K.YDVLR.T		21.08	0.0671	5.84
$290-1	A8NV28_COPC7	CC1G_06173	C2H2-type domain-containing protein OS=Coprinopsis cinerea	1	50533
$297-1	A8NWN1_COPC7	CC1G_00074	Transcription initiation factor TFIID subunit 8 OS=Coprinopsis cinerea	1	34807.4
				K.IAENAIR.K		29.69	0.012	6
$300-1	A8NXM6_COPC7	CC1G_00348	Nuclear protein OS=Coprinopsis cinerea	1	91683.6
				K.AYTPGK.A		21.14	0.0838	8.63
$304-1	A8NY49_COPC7	CC1G_01255	DUF4187 domain-containing protein OS=Coprinopsis cinerea	1	42706.7
				K.QERNRIK.S		24.68	0.0364	10.84
$308-1	A8NYK0_COPC7	CC1G_01360	RING-type domain-containing protein OS=Coprinopsis cinerea	1	40251
				K.KVLPDK.D		22.25	0.0217	8.59
$309-1	A8NYU0_COPC7	CC1G_01434	B box-type domain-containing protein OS=Coprinopsis cinerea	1	71340.7
				R.KYIDEEFGSPENLTK.E		20.16	0.144	4.41
$311-1	A8NZ00_COPC7	CC1G_08122	Nucleolar protein 14 OS=Coprinopsis cinerea	1	105971
				R.TTSGLTLK.K		23.23	0.0437	8.41
$314-1	A8NZV7_COPC7	CC1G_06966	Plus3 domain-containing protein OS=Coprinopsis cinerea	1	64713.5
				K.ELQSSK.S		20.51	0.0867	6.1
$317-1	A8P0J3_COPC7	CC1G_10325	Pre-mRNA-splicing factor SYF2 OS=Coprinopsis cinerea	1	44990.4
				K.MREGTMANR.Q		24.11	0.0584	9.35
$330-1	A8P2Y8_COPC7	CC1G_09055	DUF6532 domain-containing protein OS=Coprinopsis cinerea	1	70288.5
				K.VAGDLAK.D		23.18	0.118	5.81
$337-1	A8P474_COPC7	CC1G_11636	Ras2 OS=Coprinopsis cinerea	1	40966.2
				K.QAVALLQALK.A		41.07	0.00018	8.75
$343-1	A8P5K0_COPC7	CC1G_05514	BHLH domain-containing protein OS=Coprinopsis cinerea	1	113876
				K.ANVLGK.A		20.89	0.167	8.8
$363-1	A8PCZ7_COPC7	CC1G_07224	CxC1 domain-containing protein OS=Coprinopsis cinerea	1	139844
$378-1	D6RJQ5_COPC7	CC1G_13732	Endoplasmic reticulum protein OS=Coprinopsis cinerea	1	122261
				R.SPSRSSR.R		27.33	0.0223	12
$379-1	D6RJR5_COPC7	CC1G_13742	Calnexin OS=Coprinopsis cinerea	1	60231.3
				K.TPVGGETFSYVGK.W		46.65	0.000172	5.66
$380-1	tr|D6RJS7|D6RJS7_COPC7 (strain Okayama-7 / 130 / ATCC MYA-4618 / FGSC 9003) OX=240176 GN=PRT1 PE=3 SV=1		Eukaryotic translation initiation factor 3 subunit B OS=Coprinopsis cinerea	1	83482.8
				R.VTLINFPTR.A		21.54	0.0509	9.72
$382-1	D6RJW3_COPC7	CC1G_13608	Transcription factor OS=Coprinopsis cinerea	1	64983.1
				R.GGPGDDTVK.L		20.46	0.143	4.21
$388-1	D6RMA0_COPC7	CC1G_14404	Transducin family protein/WD-40 repeat family protein OS=Coprinopsis cinerea	1	63079.9
				R.IELEDARK.E		24.81	0.06	4.68
$393-1	D6RN22_COPC7	CC1G_15534	NYN domain-containing protein OS=Coprinopsis cinerea	1	50668.7
				K.GLEAMDIK.D		24.07	0.0478	4.37
$399-1	D6RNR6_COPC7	CC1G_14903	ZZ-type domain-containing protein OS=Coprinopsis cinerea	1	120739
				K.AVFFSFK.A		20.77	0.244	8.8
$19-1	Q9UVX4|ACT_COPC7		Actin OS=Coprinopsis cinerea	3	41612
				K.DSYVGDEAQSK.R		41.38	0.000127	4.03
				K.SYELPDGQVITIGNER.F		20.97	0.0868	4.14
				R.VAPEEHPVLLTEAPLNPK.A		22.7	0.0416	4.75
$35-1	Q12574|TPIS_COPC7		Triosephosphate isomerase OS=Coprinopsis cinerea	2	26883.3
				K.VATTSQAQETHVDVR.K		27.6	0.0169	5.32
				R.VIYGGSVNAANSK.D		36.93	0.00531	8.56
$410-1	D6RQB5_COPC7 (strain Okayama-7 / 130 / ATCC MYA-4618 / FGSC 9003) OX=240176 GN=TIF35 PE=3 SV=1		Eukaryotic translation initiation factor 3 subunit G OS=Coprinopsis cinerea	1	31363.7
				K.SVVDLTVAER.Q		28.34	0.0187	4.37
----- summary -----
Total protein	: 479
Total protein group	: 415
UniPepCount	ProteinGroupCount			Percent
1	360			0.8675
2	29			0.0699
3	12			0.0289
4	4			0.0096
5	4			0.0096
6	6			0.0145

## Sheet: Table S1-7
Gene ID	Chromosome	Start Site	End Site	Direction	Length	Name	GO	KEGG	Description	BP	CC	MF	Pathway
CC1G_02807	NW_003307544.1	274168	280171	-	4773	CC1G_02807	GO:0000077;GO:0004694;GO:0005524;GO:0106310;GO:0106311	K16196	other/PEK/GCN2 protein kinase	GO:0000077//DNA damage checkpoint signaling;	-	GO:0004694//eukaryotic translation initiation factor 2alpha kinase activity;GO:0005524//ATP binding;GO:0106310//protein serine kinase activity;GO:0106311//protein serine/threonine kinase activity;	ko04141(Protein processing in endoplasmic reticulum);ko04138(Autophagy - yeast)
CC1G_02845	NW_003307544.1	366319	369003	+	1926	CC1G_02845	GO:0004767;GO:0005576;GO:0006685;GO:0016798;GO:0046872	K12350	sphingomyelin phosphodiesterase	GO:0006685//sphingomyelin catabolic process;	GO:0005576//extracellular region;	GO:0004767//sphingomyelin phosphodiesterase activity;GO:0016798//hydrolase activity, acting on glycosyl bonds;GO:0046872//metal ion binding;	ko00600(Sphingolipid metabolism)
CC1G_12074	NW_003307544.1	588158	589080	+	240	CC1G_12074	-	-	hypothetical protein	-	-	-	-
CC1G_13603	NW_003307544.1	890301	898802	-	6000	CC1G_13603	GO:0006281;GO:0016504;GO:0070577;GO:0070628	K06699	membrane protein	GO:0006281//DNA repair;	-	GO:0016504//peptidase activator activity;GO:0070577//lysine-acetylated histone binding;GO:0070628//proteasome binding;	ko03050(Proteasome)
CC1G_08632	NW_003307544.1	1002894	1006420	+	2943	CC1G_08632	GO:0003723	-	cytoplasmic protein	-	-	GO:0003723//RNA binding;	-
CC1G_08636	NW_003307544.1	1023672	1024632	-	961	CC1G_08636	-	-	hypothetical protein	-	-	-	-
CC1G_13626	NW_003307544.1	1331777	1336594	+	4077	CC1G_13626	GO:0016021	-	hypothetical protein	-	GO:0016021//integral component of membrane;	-	-
CC1G_06750	NW_003307544.1	1739664	1740212	+	549	CC1G_06750	GO:0016021	-	hypothetical protein	-	GO:0016021//integral component of membrane;	-	-
CC1G_03734	NW_003307544.1	2137542	2140050	-	2220	CC1G_03734	-	K23334	ran-binding protein 10	-	-	-	-
CC1G_01764	NW_003307544.1	2501042	2503093	+	1880	CC1G_01764	GO:0005789;GO:0015031;GO:0016788	K01046	triacylglycerol lipase	GO:0015031//protein transport;	GO:0005789//endoplasmic reticulum membrane;	GO:0016788//hydrolase activity, acting on ester bonds;	ko00561(Glycerolipid metabolism)
CC1G_01859	NW_003307544.1	2721161	2722963	-	1803	CC1G_01859	-	-	hypothetical protein	-	-	-	-
CC1G_13717	NW_003307544.1	2811301	2818488	+	5378	CC1G_13717	GO:0005524;GO:0016021;GO:0016887;GO:0042626	-	ATP-binding cassette transporter	-	GO:0016021//integral component of membrane;	GO:0005524//ATP binding;GO:0016887//ATP hydrolysis activity;GO:0042626//ATPase-coupled transmembrane transporter activity;	-
CC1G_06566	NW_003307544.1	2843293	2845447	-	1583	CC1G_06566	GO:0019905	-	hypothetical protein	-	-	GO:0019905//syntaxin binding;	-
CC1G_00507	NW_003307544.1	3100747	3103115	-	2106	CC1G_00507	GO:0000139;GO:0005783;GO:0006888;GO:0006890;GO:0006904;GO:0019905;GO:0030134;GO:0035543;GO:0046578;GO:0048280	K19998	SLY1 protein	GO:0006888//endoplasmic reticulum to Golgi vesicle-mediated transport;GO:0006890//retrograde vesicle-mediated transport, Golgi to endoplasmic reticulum;GO:0006904//vesicle docking involved in exocytosis;GO:0035543//positive regulation of SNARE complex assembly;GO:0046578//regulation of Ras protein signal transduction;GO:0048280//vesicle fusion with Golgi apparatus;	GO:0000139//Golgi membrane;GO:0005783//endoplasmic reticulum;GO:0030134//COPII-coated ER to Golgi transport vesicle;	GO:0019905//syntaxin binding;	-
CC1G_00560	NW_003307544.1	3241279	3243498	+	1674	CC1G_00560	GO:0005634	-	hypothetical protein	-	GO:0005634//nucleus;	-	-
CC1G_00669	NW_003307544.1	3532675	3535985	-	2064	CC1G_00669	GO:0016021;GO:0046873	-	hypothetical protein	-	GO:0016021//integral component of membrane;	GO:0046873//metal ion transmembrane transporter activity;	-
CC1G_00688	NW_003307544.1	3588843	3590202	+	1058	CC1G_00688	-	-	hypothetical protein	-	-	-	-
CC1G_00690	NW_003307544.1	3591681	3593835	-	1581	CC1G_00690	GO:0005507;GO:0005576;GO:0016491	K19791	laccase 5	-	GO:0005576//extracellular region;	GO:0005507//copper ion binding;GO:0016491//oxidoreductase activity;	-
CC1G_13773	NW_003307544.1	3714923	3716695	-	903	CC1G_13773	-	-	hypothetical protein	-	-	-	-
CC1G_12845	NW_003307543.1	625938	627269	+	1332	CC1G_12845	-	-	hypothetical protein	-	-	-	-
CC1G_01017	NW_003307543.1	735619	737851	+	2007	CC1G_01017	GO:0006629	K17900	lipase	GO:0006629//lipid metabolic process;	-	-	ko04138(Autophagy - yeast);ko00561(Glycerolipid metabolism)
CC1G_13854	NW_003307543.1	778374	779597	+	942	CC1G_13854	GO:0004298;GO:0005634;GO:0005737;GO:0019774;GO:0043161	K02737	proteasome component pts1	GO:0043161//proteasome-mediated ubiquitin-dependent protein catabolic process;	GO:0005634//nucleus;GO:0005737//cytoplasm;GO:0019774//proteasome core complex, beta-subunit complex;	GO:0004298//threonine-type endopeptidase activity;	ko03050(Proteasome)
CC1G_13874	NW_003307543.1	1104302	1106269	-	1793	CC1G_13874	GO:0016021	-	DUF726 domain-containing protein	-	GO:0016021//integral component of membrane;	-	-
CC1G_01228	NW_003307543.1	1241414	1243489	-	1917	CC1G_01228	-	-	hypothetical protein	-	-	-	-
CC1G_12023	NW_003307543.1	1354934	1357237	+	1869	CC1G_12023	-	-	hypothetical protein	-	-	-	-
CC1G_04178	NW_003307543.1	1357578	1360573	+	2523	CC1G_04178	GO:0000722;GO:0005524;GO:0005634;GO:0006311;GO:0006338;GO:0007131;GO:0015616;GO:0030491;GO:0032079;GO:0032392;GO:0035861;GO:0061806	K10875	SNF2 family domain-containing protein	GO:0000722//telomere maintenance via recombination;GO:0006311//meiotic gene conversion;GO:0006338//chromatin remodeling;GO:0007131//reciprocal meiotic recombination;GO:0030491//heteroduplex formation;GO:0032079//positive regulation of endodeoxyribonuclease activity;GO:0032392//DNA geometric change;GO:0061806//regulation of DNA recombination at centromere;	GO:0005634//nucleus;GO:0035861//site of double-strand break;	GO:0005524//ATP binding;GO:0015616//DNA translocase activity;	ko03440(Homologous recombination)
CC1G_04210	NW_003307543.1	1431232	1439190	-	7233	CC1G_04210	GO:0016874;GO:0031177	K22148	peptide synthetase	-	-	GO:0016874//ligase activity;GO:0031177//phosphopantetheine binding;	-
CC1G_13906	NW_003307543.1	1468375	1471754	+	3159	CC1G_13906	-	-	hypothetical protein	-	-	-	-
CC1G_05143	NW_003307543.1	1968112	1977481	-	7203	CC1G_05143	GO:0005634;GO:0005737;GO:0006417;GO:0016021;GO:0022857;GO:0030015	K12604	CCR4-Not complex component	GO:0006417//regulation of translation;	GO:0005634//nucleus;GO:0005737//cytoplasm;GO:0016021//integral component of membrane;GO:0030015//CCR4-NOT core complex;	GO:0022857//transmembrane transporter activity;	ko03018(RNA degradation)
CC1G_03814	NW_003307543.1	2313779	2317080	+	3033	CC1G_03814	-	K11137	telomeric DNA binding protein	-	-	-	-
CC1G_03915	NW_003307543.1	2556113	2559025	+	1920	CC1G_03915	GO:0005634;GO:0051301	K03350	cell division cycle protein 27/anaphase promoting complex subunit 3	GO:0051301//cell division;	GO:0005634//nucleus;	-	ko04120(Ubiquitin mediated proteolysis);ko04113(Meiosis - yeast);ko04111(Cell cycle - yeast)
CC1G_10825	NW_003307543.1	2703805	2705220	-	1143	CC1G_10825	GO:0000076;GO:0003689;GO:0005524;GO:0005634;GO:0005663;GO:0006272;GO:0007062;GO:0031389;GO:0031390;GO:0031391	K10755	replication factor C	GO:0000076//DNA replication checkpoint signaling;GO:0006272//leading strand elongation;GO:0007062//sister chromatid cohesion;	GO:0005634//nucleus;GO:0005663//DNA replication factor C complex;GO:0031389//Rad17 RFC-like complex;GO:0031390//Ctf18 RFC-like complex;GO:0031391//Elg1 RFC-like complex;	GO:0003689//DNA clamp loader activity;GO:0005524//ATP binding;	ko03430(Mismatch repair);ko03420(Nucleotide excision repair);ko03030(DNA replication)
CC1G_10827	NW_003307543.1	2709046	2710414	-	1124	CC1G_10827	GO:0006644;GO:0008195;GO:0016021	-	lipid phosphate phosphatase 1	GO:0006644//phospholipid metabolic process;	GO:0016021//integral component of membrane;	GO:0008195//phosphatidate phosphatase activity;	-
CC1G_12502	NW_003307543.1	3166267	3167645	-	1050	CC1G_12502	GO:0005506;GO:0016705;GO:0020037	-	hypothetical protein	-	-	GO:0005506//iron ion binding;GO:0016705//oxidoreductase activity, acting on paired donors, with incorporation or reduction of molecular oxygen;GO:0020037//heme binding;	-
CC1G_04859	NW_003307543.1	3481736	3482393	+	189	CC1G_04859	-	-	hypothetical protein	-	-	-	-
CC1G_09598	NW_003307542.1	20709	21628	+	648	CC1G_09598	GO:0016021	K07034	Gpr1 family protein	-	GO:0016021//integral component of membrane;	-	-
CC1G_06010	NW_003307542.1	266372	266826	+	267	CC1G_06010	GO:0005576;GO:0005975;GO:0030248	-	hypothetical protein	GO:0005975//carbohydrate metabolic process;	GO:0005576//extracellular region;	GO:0030248//cellulose binding;	-
CC1G_06028	NW_003307542.1	316938	321496	-	4014	CC1G_06028	-	-	hypothetical protein	-	-	-	-
CC1G_04464	NW_003307542.1	889376	891243	+	1008	CC1G_04464	-	-	hypothetical protein	-	-	-	-
CC1G_04515	NW_003307542.1	1023547	1024904	-	1296	CC1G_04515	-	-	hypothetical protein	-	-	-	-
CC1G_09340	NW_003307542.1	1290973	1292648	+	1164	CC1G_09340	GO:0004553;GO:0071704	K19355	CEL4b mannanase	GO:0071704//organic substance metabolic process;	-	GO:0004553//hydrolase activity, hydrolyzing O-glycosyl compounds;	ko00051(Fructose and mannose metabolism)
CC1G_09343	NW_003307542.1	1299670	1301715	-	1778	CC1G_09343	GO:0016021	-	hypothetical protein	-	GO:0016021//integral component of membrane;	-	-
CC1G_14153	NW_003307542.1	1329100	1329546	+	423	CC1G_14153	-	-	hypothetical protein	-	-	-	-
CC1G_01895	NW_003307542.1	1515207	1517672	-	2247	CC1G_01895	GO:0051539	-	nuclear prelamin A recognition factor-like protein	-	-	GO:0051539//4 iron, 4 sulfur cluster binding;	-
CC1G_01937	NW_003307542.1	1620529	1622048	-	1409	CC1G_01937	-	-	hypothetical protein	-	-	-	-
CC1G_01938	NW_003307542.1	1622942	1627728	+	4038	CC1G_01938	-	-	hypothetical protein	-	-	-	-
CC1G_01972	NW_003307542.1	1714048	1715799	+	1470	CC1G_01972	GO:0006506;GO:0016021;GO:0016787	K23362	CDC1	GO:0006506//GPI anchor biosynthetic process;	GO:0016021//integral component of membrane;	GO:0016787//hydrolase activity;	ko00563(Glycosylphosphatidylinositol (GPI)-anchor biosynthesis)
CC1G_02048	NW_003307542.1	1917592	1921055	+	2869	CC1G_02048	GO:0005856;GO:0007165	K20649	RhoGAP	GO:0007165//signal transduction;	GO:0005856//cytoskeleton;	-	-
CC1G_07405	NW_003307542.1	2110872	2118009	-	6630	CC1G_07405	GO:0005085;GO:0005737;GO:0007264	K05727	cytoplasmic protein	GO:0007264//small GTPase mediated signal transduction;	GO:0005737//cytoplasm;	GO:0005085//guanyl-nucleotide exchange factor activity;	-
CC1G_06850	NW_003307542.1	2347804	2348487	+	630	CC1G_06850	-	-	hypothetical protein	-	-	-	-
CC1G_06900	NW_003307542.1	2462479	2464060	-	1116	CC1G_06900	GO:0016787;GO:0016829	-	oxaloacetate acetylhydrolase	-	-	GO:0016787//hydrolase activity;GO:0016829//lyase activity;	-
CC1G_14240	NW_003307542.1	2506017	2506133	-	117	CC1G_14240	-	-	fungal mating-type pheromone	-	-	-	-
CC1G_03217	NW_003307542.1	2586091	2589401	-	2396	CC1G_03217	GO:0000324;GO:0005247;GO:0005768;GO:0005783;GO:0005797;GO:0005886;GO:0006878;GO:0006879;GO:0016021;GO:0034756	K05012	voltage-gated chloride channel	GO:0006878//cellular copper ion homeostasis;GO:0006879//cellular iron ion homeostasis;GO:0034756//regulation of iron ion transport;	GO:0000324//fungal-type vacuole;GO:0005768//endosome;GO:0005783//endoplasmic reticulum;GO:0005797//Golgi medial cisterna;GO:0005886//plasma membrane;GO:0016021//integral component of membrane;	GO:0005247//voltage-gated chloride channel activity;	-
CC1G_02301	NW_003307542.1	3059201	3059696	+	420	CC1G_02301	GO:0016021	-	hypothetical protein	-	GO:0016021//integral component of membrane;	-	-
CC1G_02339	NW_003307542.1	3162128	3163496	+	1209	CC1G_02339	-	-	hypothetical protein	-	-	-	-
CC1G_02698	NW_003307541.1	434786	439117	-	4023	CC1G_02698	GO:0005524;GO:0106310;GO:0106311	K19852	CAMK/CAMKL/Kin1 protein kinase	-	-	GO:0005524//ATP binding;GO:0106310//protein serine kinase activity;GO:0106311//protein serine/threonine kinase activity;	-
CC1G_12493	NW_003307541.1	909717	911645	-	1929	CC1G_12493	GO:0003676;GO:0008270	-	hypothetical protein	-	-	GO:0003676//nucleic acid binding;GO:0008270//zinc ion binding;	-
CC1G_11897	NW_003307541.1	986240	987664	-	810	CC1G_11897	GO:0005975;GO:0016810	-	chitin deacetylase	GO:0005975//carbohydrate metabolic process;	-	GO:0016810//hydrolase activity, acting on carbon-nitrogen (but not peptide) bonds;	-
CC1G_07816	NW_003307541.1	1145124	1148229	-	2943	CC1G_07816	-	-	hypothetical protein	-	-	-	-
CC1G_12376	NW_003307541.1	1488835	1490047	-	1041	CC1G_12376	GO:0006457;GO:0051082	-	hypothetical protein	GO:0006457//protein folding;	-	GO:0051082//unfolded protein binding;	-
CC1G_13337	NW_003307541.1	1507870	1509155	+	1167	CC1G_13337	GO:0016491;GO:0030151	K00387	sulfite oxidase	-	-	GO:0016491//oxidoreductase activity;GO:0030151//molybdenum ion binding;	ko00920(Sulfur metabolism)
CC1G_13338	NW_003307541.1	1509340	1510056	+	532	CC1G_13338	-	-	hypothetical protein	Fungal protein of unknown function (DUF1748); This is a family of fungal proteins of unknown function.	-	-	-
CC1G_10952	NW_003307541.1	1641503	1643575	-	1797	CC1G_10952	GO:0005737;GO:0005856	K16576	hypothetical protein	NBD_sugar-kinase_HSP70_actin super family	GO:0005737//cytoplasm;GO:0005856//cytoskeleton;	-	-
CC1G_06306	NW_003307541.1	1776607	1778593	+	1555	CC1G_06306	GO:0005506;GO:0045329;GO:0050353	K00474	mitochondrial protein	GO:0045329//carnitine biosynthetic process;	-	GO:0005506//iron ion binding;GO:0050353//trimethyllysine dioxygenase activity;	ko00310(Lysine degradation)
CC1G_06326	NW_003307541.1	1826146	1827396	+	1251	CC1G_06326	-	-	hypothetical protein	SKP1	-	-	-
CC1G_14411	NW_003307541.1	1920838	1923260	+	2076	CC1G_14411	-	-	hypothetical protein	-	-	-	-
CC1G_06364	NW_003307541.1	1934455	1939202	+	4488	CC1G_06364	GO:0003677	-	hypothetical protein	-	-	GO:0003677//DNA binding;	-
CC1G_06372	NW_003307541.1	1961112	1965103	-	2898	CC1G_06372	GO:0016021	-	hypothetical protein	-	GO:0016021//integral component of membrane;	-	-
CC1G_06395	NW_003307541.1	2027446	2028744	-	954	CC1G_06395	-	K19658	hydroxysteroid dehydrogenase	-	-	-	-
CC1G_06406	NW_003307541.1	2053068	2054389	+	1074	CC1G_06406	-	-	hypothetical protein	-	-	-	-
CC1G_06417	NW_003307541.1	2079369	2082039	+	2309	CC1G_06417	GO:0000433;GO:0000920;GO:0004674;GO:0004713;GO:0005524;GO:0005634;GO:0005737;GO:0016480;GO:0018105;GO:0034599;GO:0046777;GO:0048026;GO:2000134	K08287	CMGC/CLK protein kinase	GO:0000433//carbon catabolite repression of transcription from RNA polymerase II promoter by glucose;GO:0000920//septum digestion after cytokinesis;GO:0016480//negative regulation of transcription by RNA polymerase III;GO:0018105//peptidyl-serine phosphorylation;GO:0034599//cellular response to oxidative stress;GO:0046777//protein autophosphorylation;GO:0048026//positive regulation of mRNA splici…	GO:0005634//nucleus;GO:0005737//cytoplasm;	GO:0004674//protein serine/threonine kinase activity;GO:0004713//protein tyrosine kinase activity;GO:0005524//ATP binding;	-
CC1G_14423	NW_003307541.1	2173108	2173648	+	378	CC1G_14423	-	-	hypothetical protein	DUF1115 super family	cl05851	Protein of unknown function (DUF1115); This family represents the C-terminus of hypothetical ...	9-58	0.00344
CC1G_12419	NW_003307541.1	2206775	2207433	+	552	CC1G_12419	-	-	hypothetical protein
CC1G_07594	NW_003307541.1	2569412	2571919	-	2223	CC1G_07594	-	-	hypothetical protein	-	-	-	-
CC1G_06212	NW_003307541.1	2891446	2893924	+	1590	CC1G_06212	GO:0016021;GO:0022857	-	allantoate permease	-	GO:0016021//integral component of membrane;	GO:0022857//transmembrane transporter activity;	-
CC1G_06244	NW_003307541.1	2977274	2978916	-	1437	CC1G_06244	-	-	hypothetical protein	-	-	-	-
CC1G_14481	NW_003307541.1	3039450	3039563	+	114	CC1G_14481	-	-	fungal mating-type pheromone	-	-	-	-
CC1G_06677	NW_003307540.1	264977	266615	+	1578	CC1G_06677	-	-	hypothetical protein	-	-	-	-
CC1G_11114	NW_003307540.1	403815	404582	+	669	CC1G_11114	-	-	hypothetical protein	-	-	-	-
CC1G_14586	NW_003307540.1	1084499	1085257	+	711	CC1G_14586	GO:0003735;GO:0005840;GO:0006412	K02884	hypothetical protein	GO:0006412//translation;	GO:0005840//ribosome;	GO:0003735//structural constituent of ribosome;	ko03010(Ribosome)
CC1G_00174	NW_003307540.1	1263213	1265623	-	813	CC1G_00174	-	-	hypothetical protein	-	-	-	-
CC1G_00217	NW_003307540.1	1360887	1361802	-	708	CC1G_00217	-	-	hypothetical protein	-	-	-	-
CC1G_00218	NW_003307540.1	1362497	1365504	+	2355	CC1G_00218	GO:0003677;GO:0006351;GO:0008270	-	fungal_TF_MHR	GO:0006351//transcription, DNA-templated;	-	GO:0003677//DNA binding;GO:0008270//zinc ion binding;	-
CC1G_14640	NW_003307540.1	1655683	1658867	+	2490	CC1G_14640	GO:0004601;GO:0004806;GO:0005811;GO:0006642;GO:0006979;GO:0016021;GO:0016042;GO:0020037	-	patatin-like phospholipase domain-containing protein	GO:0006642//triglyceride mobilization;GO:0006979//response to oxidative stress;GO:0016042//lipid catabolic process;	GO:0005811//lipid droplet;GO:0016021//integral component of membrane;	GO:0004601//peroxidase activity;GO:0004806//triglyceride lipase activity;GO:0020037//heme binding;	-
CC1G_00352	NW_003307540.1	1695792	1697401	-	1560	CC1G_00352	-	-	hypothetical protein	-	-	-	-
CC1G_00387	NW_003307540.1	1763493	1765351	+	1551	CC1G_00387	GO:0003676	K14570	Rexo1 protein	-	-	GO:0003676//nucleic acid binding;	ko03008(Ribosome biogenesis in eukaryotes)
CC1G_01283	NW_003307540.1	2064280	2066882	-	2378	CC1G_01283	GO:0009968;GO:0035556	K19838	Crg1	GO:0009968//negative regulation of signal transduction;GO:0035556//intracellular signal transduction;	-	-	ko04011(MAPK signaling pathway - yeast)
CC1G_01287	NW_003307540.1	2073858	2075652	+	1371	CC1G_01287	GO:0000447;GO:0005730;GO:0005737;GO:0016973;GO:0030515;GO:0030686;GO:0030688	K14797	cell adhesion protein byn-1	GO:0000447//endonucleolytic cleavage in ITS1 to separate SSU-rRNA from 5.8S rRNA and LSU-rRNA from tricistronic rRNA transcript (SSU-rRNA, 5.8S rRNA, LSU-rRNA);GO:0016973//poly(A)+ mRNA export from nucleus;	GO:0005730//nucleolus;GO:0005737//cytoplasm;GO:0030686//90S preribosome;GO:0030688//preribosome, small subunit precursor;	GO:0030515//snoRNA binding;	-
CC1G_01289	NW_003307540.1	2077864	2079553	+	1326	CC1G_01289	GO:0071949	K00480	salicylate hydroxylase	-	-	GO:0071949//FAD binding;	-
CC1G_01302	NW_003307540.1	2107432	2109442	+	1443	CC1G_01302	GO:0004497;GO:0005506;GO:0016705;GO:0020037	-	cytochrome P450	-	-	GO:0004497//monooxygenase activity;GO:0005506//iron ion binding;GO:0016705//oxidoreductase activity, acting on paired donors, with incorporation or reduction of molecular oxygen;GO:0020037//heme binding;	-
CC1G_01337	NW_003307540.1	2210121	2211414	-	1228	CC1G_01337	-	-	hypothetical protein	-	-	-	-
CC1G_08148	NW_003307540.1	2645346	2647206	-	1620	CC1G_08148	-	-	hypothetical protein	-	-	-	-
CC1G_14708	NW_003307540.1	2754991	2760868	-	5345	CC1G_14708	-	-	hypothetical protein	F-box domain superfamily	-	-	-
CC1G_10640	NW_003307540.1	2789505	2792027	-	2475	CC1G_10640	GO:0016021	-	hypothetical protein	-	GO:0016021//integral component of membrane;	-	-
CC1G_08871	NW_003307540.1	2980682	2984867	-	3507	CC1G_08871	GO:0006886;GO:0016192	K20184	vacuolar protein sorting 41	GO:0006886//intracellular protein transport;GO:0016192//vesicle-mediated transport;	-	-	ko04138(Autophagy - yeast)
CC1G_14724	NW_003307540.1	3073983	3075273	-	1227	CC1G_14724	-	-	hypothetical protein	-	-	-	-
CC1G_14725	NW_003307540.1	3075506	3081693	-	4896	CC1G_14725	GO:0003676;GO:0004386;GO:0005524	K20103	DEAD/DEAH box helicase	-	-	GO:0003676//nucleic acid binding;GO:0004386//helicase activity;GO:0005524//ATP binding;	-
CC1G_07932	NW_003307540.1	3190253	3192092	-	1011	CC1G_07932	GO:0016021	-	hypothetical protein	-	GO:0016021//integral component of membrane;	-	-
CC1G_07934	NW_003307540.1	3197763	3201233	+	3183	CC1G_07934	GO:0016021	-	hypothetical protein	-	GO:0016021//integral component of membrane;	-	-
CC1G_13150	NW_003307539.1	44907	45618	+	549	CC1G_13150	-	-	hypothetical protein	-	-	-	-
CC1G_08675	NW_003307539.1	441040	442358	+	1077	CC1G_08675	GO:0000902;GO:0005737;GO:0007023;GO:0015631	K21766	hypothetical protein	GO:0000902//cell morphogenesis;GO:0007023//post-chaperonin tubulin folding pathway;	GO:0005737//cytoplasm;	GO:0015631//tubulin binding;	-
CC1G_06941	NW_003307539.1	649684	652058	+	1887	CC1G_06941	-	K10415	dynein intermediate chain	-	-	-	ko04145(Phagosome)
CC1G_09858	NW_003307539.1	1011789	1014714	-	2568	CC1G_09858	GO:0003724;GO:0005524;GO:0005730;GO:0006364;GO:0008186;GO:0032040;GO:0034511;GO:0034512;GO:0042802	K14776	ATP-dependent RNA helicase dbp-4	GO:0006364//rRNA processing;	GO:0005730//nucleolus;GO:0032040//small-subunit processome;	GO:0003724//RNA helicase activity;GO:0005524//ATP binding;GO:0008186//ATP-dependent activity, acting on RNA;GO:0034511//U3 snoRNA binding;GO:0034512//box C/D RNA binding;GO:0042802//identical protein binding;	-
CC1G_11974	NW_003307539.1	1147541	1148233	-	537	CC1G_11974	-	-	hypothetical protein	-	-	-	-
CC1G_07504	NW_003307539.1	1377122	1379169	-	1923	CC1G_07504	-	-	hypothetical protein	-	-	-	-
CC1G_07527	NW_003307539.1	1449025	1451631	+	2523	CC1G_07527	-	-	hypothetical protein	-	-	-	-
CC1G_15602	NW_003307539.1	1512010	1513829	-	1766	CC1G_15602	-	-	hypothetical protein	-	-	-	-
CC1G_15625	NW_003307539.1	1869249	1869774	-	471	CC1G_15625	-	-	hypothetical protein	-	-	-	-
CC1G_07209	NW_003307539.1	2001300	2002733	+	798	CC1G_07209	-	-	hypothetical protein	-	-	-	-
CC1G_10430	NW_003307538.1	415289	416508	+	1059	CC1G_10430	GO:0016021	K15116	mitochondrial carrier protein RIM2	-	GO:0016021//integral component of membrane;	-	-
CC1G_04003	NW_003307538.1	636983	638540	+	1215	CC1G_04003	-	-	hypothetical protein	PHA03151 super family	-	-	-
CC1G_04032	NW_003307538.1	743581	747898	+	3438	CC1G_04032	GO:0005634;GO:0006325;GO:0046872	-	bromodomain and PHD finger-containing protein 3	GO:0006325//chromatin organization;	GO:0005634//nucleus;	GO:0046872//metal ion binding;	-
CC1G_00809	NW_003307538.1	1104813	1108468	-	3039	CC1G_00809	-	-	hypothetical protein	DUF1752	-	-	-
CC1G_00826	NW_003307538.1	1155983	1157691	-	1044	CC1G_00826	-	K14530	hypothetical protein	-	-	-	ko03008(Ribosome biogenesis in eukaryotes)
CC1G_00854	NW_003307538.1	1252047	1253658	-	1134	CC1G_00854	GO:0055114	K00008	L-arabinitol 4-dehydrogenase	GO:0055114//obsolete oxidation-reduction process;	-	-	ko00051(Fructose and mannose metabolism);ko00040(Pentose and glucuronate interconversions)
CC1G_00913	NW_003307538.1	1421529	1425100	+	3453	CC1G_00913	GO:0000245;GO:0003729;GO:0005686;GO:0071014	K12828	small nuclear ribonucleoprotein	GO:0000245//spliceosomal complex assembly;	GO:0005686//U2 snRNP;GO:0071014//post-mRNA release spliceosomal complex;	GO:0003729//mRNA binding;	ko03040(Spliceosome)
CC1G_12048	NW_003307538.1	1809975	1813492	-	3048	CC1G_12048	GO:0000290;GO:0003723;GO:0005737;GO:0016853	K12617	topoisomerase II	GO:0000290//deadenylation-dependent decapping of nuclear-transcribed mRNA;	GO:0005737//cytoplasm;	GO:0003723//RNA binding;GO:0016853//isomerase activity;	ko03018(RNA degradation)
CC1G_14859	NW_003307538.1	1825304	1825573	-	231	CC1G_14859	-	-	hypothetical protein	-	-	-	-
CC1G_11570	NW_003307538.1	1957848	1961442	+	2763	CC1G_11570	GO:0000981;GO:0003677;GO:0006351;GO:0008270	-	Zn(II)2Cys6 transcription factor	GO:0006351//transcription, DNA-templated;	-	GO:0000981//DNA-binding transcription factor activity, RNA polymerase II-specific;GO:0003677//DNA binding;GO:0008270//zinc ion binding;	-
CC1G_05702	NW_003307538.1	2120658	2122737	+	1338	CC1G_05702	GO:0005381;GO:0016021	K14685	hypothetical protein	MFS	GO:0016021//integral component of membrane;	GO:0005381//iron ion transmembrane transporter activity;	-
CC1G_08359	NW_003307538.1	2450295	2451792	-	1395	CC1G_08359	-	-	hypothetical protein	-	-	-	-
CC1G_08416	NW_003307538.1	2867781	2870149	+	1494	CC1G_08416	GO:0016021;GO:0022857	-	hypothetical protein	-	GO:0016021//integral component of membrane;	GO:0022857//transmembrane transporter activity;	-
CC1G_03346	NW_003307537.1	563592	564804	+	1014	CC1G_03346	-	-	hypothetical protein	-	-	-	-
CC1G_03367	NW_003307537.1	633459	635231	+	1773	CC1G_03367	GO:0007165;GO:0031588;GO:0045859	-	hypothetical protein	GO:0007165//signal transduction;GO:0045859//regulation of protein kinase activity;	GO:0031588//nucleotide-activated protein kinase complex;	-	-
CC1G_03382	NW_003307537.1	673537	675046	+	1086	CC1G_03382	GO:0016021	-	hypothetical protein	DUF6534	GO:0016021//integral component of membrane;	-	-
CC1G_03429	NW_003307537.1	803841	804612	-	648	CC1G_03429	-	-	hypothetical protein	-	-	-	-
CC1G_03475	NW_003307537.1	913194	915466	+	2187	CC1G_03475	-	-	hypothetical protein	-	-	-	-
CC1G_07118	NW_003307537.1	916835	917567	+	733	CC1G_07118	-	-	hypothetical protein	-	-	-	-
CC1G_07193	NW_003307537.1	1099498	1100853	-	1215	CC1G_07193	-	-	hypothetical protein	-	-	-	-
CC1G_02983	NW_003307537.1	1465380	1468046	-	1095	CC1G_02983	GO:0016021	-	hypothetical protein	DUF6534	GO:0016021//integral component of membrane;	-	-
CC1G_15028	NW_003307537.1	1594305	1595353	-	1049	CC1G_15028	-	-	hypothetical protein	PRK07764	-	-	-
CC1G_12325	NW_003307537.1	1637494	1639098	-	1605	CC1G_12325	GO:0005634;GO:0005737	-	hypothetical protein	-	GO:0005634//nucleus;GO:0005737//cytoplasm;	-	-
CC1G_04966	NW_003307537.1	1697504	1698525	-	672	CC1G_04966	GO:0016209;GO:0016491	K03564	hypothetical protein	(PRX)	-	GO:0016209//antioxidant activity;GO:0016491//oxidoreductase activity;	-
CC1G_05016	NW_003307537.1	1812077	1813380	-	903	CC1G_05016	GO:0005484;GO:0006886;GO:0016021;GO:0016192	-	hypothetical protein	GO:0006886//intracellular protein transport;GO:0016192//vesicle-mediated transport;	GO:0016021//integral component of membrane;	GO:0005484//SNAP receptor activity;	-
CC1G_12448	NW_003307537.1	2022264	2025503	-	2835	CC1G_12448	-	-	hypothetical protein	-	-	-	-
CC1G_03041	NW_003307537.1	2110133	2111491	-	1257	CC1G_03041	-	-	hypothetical protein	-	-	-	-
CC1G_03096	NW_003307537.1	2249059	2251095	+	1812	CC1G_03096	GO:0004672;GO:0005524	-	protein kinase subdomain-containing protein PKL/ccin4	-	-	GO:0004672//protein kinase activity;GO:0005524//ATP binding;	-
CC1G_15107	NW_003307536.1	64450	64677	+	165	CC1G_15107	-	-	hypothetical protein	-	-	-	-
CC1G_09358	NW_003307536.1	242508	243873	+	1257	CC1G_09358	GO:0004672;GO:0005524	-	other/FunK1 protein kinase	-	-	GO:0004672//protein kinase activity;GO:0005524//ATP binding;	-
CC1G_02441	NW_003307536.1	819459	820402	-	880	CC1G_02441	-	-	hypothetical protein	-	-	-	-
CC1G_02455	NW_003307536.1	858013	860455	-	2163	CC1G_02455	-	-	hypothetical protein	SSL4	-	-	-
CC1G_02463	NW_003307536.1	878860	882371	+	2472	CC1G_02463	GO:0016021;GO:0055085	-	peptide transporter MTD1	GO:0055085//transmembrane transport;	GO:0016021//integral component of membrane;	-	-
CC1G_02491	NW_003307536.1	952370	955142	-	2337	CC1G_02491	GO:0016491	-	L-amino acid oxidase	-	-	GO:0016491//oxidoreductase activity;	-
CC1G_07706	NW_003307536.1	1227000	1233023	+	5664	CC1G_07706	GO:0003723	-	hypothetical protein	-	-	GO:0003723//RNA binding;	-
CC1G_07724	NW_003307536.1	1282835	1284563	-	1470	CC1G_07724	-	-	hypothetical protein	-	-	-	-
CC1G_07737	NW_003307536.1	1318276	1324933	+	4734	CC1G_07737	GO:0005524;GO:0016021;GO:0016887;GO:0042626	-	ATP-binding cassette transporter	-	GO:0016021//integral component of membrane;	GO:0005524//ATP binding;GO:0016887//ATP hydrolysis activity;GO:0042626//ATPase-coupled transmembrane transporter activity;	-
CC1G_15186	NW_003307536.1	1458648	1459692	+	819	CC1G_15186	-	K17878	hypothetical protein	-	-	-	-
CC1G_11067	NW_003307536.1	1570473	1572984	-	1686	CC1G_11067	GO:0004571;GO:0005509;GO:0005975;GO:0016020	K01230	alpha-mannosidase 1	GO:0005975//carbohydrate metabolic process;	GO:0016020//membrane;	GO:0004571//mannosyl-oligosaccharide 1,2-alpha-mannosidase activity;GO:0005509//calcium ion binding;	ko04141(Protein processing in endoplasmic reticulum);ko00513(Various types of N-glycan biosynthesis);ko00510(N-Glycan biosynthesis)
CC1G_11081	NW_003307536.1	1601605	1603032	-	982	CC1G_11081	GO:0004364;GO:0006749	K07393	glutathione S-transferase	GO:0006749//glutathione metabolic process;	-	GO:0004364//glutathione transferase activity;	-
CC1G_03601	NW_003307536.1	1928766	1931450	-	2220	CC1G_03601	GO:0005681;GO:0008380	K12869	pre-mRNA-splicing factor CLF1	GO:0008380//RNA splicing;	GO:0005681//spliceosomal complex;	-	ko03040(Spliceosome)
CC1G_03607	NW_003307536.1	1948721	1951781	-	2475	CC1G_03607	GO:0004672;GO:0005524	K21357	other/RAN protein kinase	-	-	GO:0004672//protein kinase activity;GO:0005524//ATP binding;	-
CC1G_08584	NW_003307536.1	2054860	2057326	+	1719	CC1G_08584	-	-	hypothetical protein	DUF4470	-	-	-
CC1G_08589	NW_003307536.1	2068071	2069732	+	1371	CC1G_08589	-	-	hypothetical protein	DUF4470	-	-	-
CC1G_12175	NW_003307535.1	48559	49666	+	762	CC1G_12175	-	-	hypothetical protein	-	-	-	-
CC1G_01481	NW_003307535.1	79612	80829	-	1218	CC1G_01481	-	-	hypothetical protein	-	-	-	-
CC1G_01619	NW_003307535.1	503601	505762	-	1521	CC1G_01619	GO:0004497;GO:0005506;GO:0016705;GO:0020037	-	cytochrome P450	-	-	GO:0004497//monooxygenase activity;GO:0005506//iron ion binding;GO:0016705//oxidoreductase activity, acting on paired donors, with incorporation or reduction of molecular oxygen;GO:0020037//heme binding;	-
CC1G_09446	NW_003307535.1	742388	746176	+	3732	CC1G_09446	-	-	hypothetical protein	PHA03247 super family	-	-	-
CC1G_12353	NW_003307535.1	1417863	1419253	+	1272	CC1G_12353	-	-	hypothetical protein	-	-	-	-
CC1G_11190	NW_003307535.1	1422691	1424993	+	2127	CC1G_11190	GO:0003676;GO:0008168;GO:0032259	K23960	transcription regulator	GO:0032259//methylation;	-	GO:0003676//nucleic acid binding;GO:0008168//methyltransferase activity;	-
CC1G_11711	NW_003307535.1	1503646	1504586	-	786	CC1G_11711	GO:0004674;GO:0005524	-	serine/threonine protein kinase	-	-	GO:0004674//protein serine/threonine kinase activity;GO:0005524//ATP binding;	-
CC1G_15343	NW_003307535.1	1763373	1765577	+	1593	CC1G_15343	GO:0016021;GO:0022857	-	membrane transporter	-	GO:0016021//integral component of membrane;	GO:0022857//transmembrane transporter activity;	-
CC1G_02161	NW_003307535.1	1808910	1809542	-	423	CC1G_02161	-	-	hypothetical protein	-	-	-	-
CC1G_02168	NW_003307535.1	1828551	1830876	-	1965	CC1G_02168	GO:0016021	-	hypothetical protein	-	GO:0016021//integral component of membrane;	-	-
CC1G_02169 S-2	NW_003307535.1	1831737	1833633	+	1701	CC1G_02169ZnF_RBZ and EAP30	GO:0000814;GO:0015031;GO:0032266;GO:0032509;GO:0043130;GO:0046872	K12190	hypothetical proteinZnF_RBZ and EAP30	GO:0015031//protein transport;GO:0032509//endosome transport via multivesicular body sorting pathway;	GO:0000814//ESCRT II complex;	GO:0032266//phosphatidylinositol-3-phosphate binding;GO:0043130//ubiquitin binding;GO:0046872//metal ion binding;	ko04144(Endocytosis)
CC1G_02170 S-3	NW_003307535.1	1834918	1836352	-	1318	CC1G_02170	-	-	rhodanese domain-containing protein	-	-	-	-
CC1G_10853	NW_003307535.1	2114825	2115851	+	867	CC1G_10853	GO:0016021	-	hypothetical protein	-	GO:0016021//integral component of membrane;	-	-
CC1G_11368	NW_003307534.1	237555	238571	-	659	CC1G_11368	GO:0003735;GO:0005840;GO:0006412	K02882	60S ribosomal protein L20	GO:0006412//translation;	GO:0005840//ribosome;	GO:0003735//structural constituent of ribosome;	ko03010(Ribosome)
CC1G_09589	NW_003307534.1	432662	433702	+	870	CC1G_09589	GO:0003735;GO:0004525;GO:0005762;GO:0006396;GO:0032543	-	hypothetical protein	GO:0006396//RNA processing;GO:0032543//mitochondrial translation;	GO:0005762//mitochondrial large ribosomal subunit;	GO:0003735//structural constituent of ribosome;GO:0004525//ribonuclease III activity;	-
CC1G_09666	NW_003307534.1	515859	517574	-	1284	CC1G_09666	-	-	hypothetical protein	-	-	-	-
CC1G_05292	NW_003307534.1	971714	972706	+	807	CC1G_05292	-	-	hypothetical protein	-	-	-	-
CC1G_05296	NW_003307534.1	980819	981518	+	647	CC1G_05296	GO:0003735;GO:0005763;GO:0006412	-	mitochondrial 37S ribosomal protein MRPS8	GO:0006412//translation;	GO:0005763//mitochondrial small ribosomal subunit;	GO:0003735//structural constituent of ribosome;	-
CC1G_11613	NW_003307534.1	1105352	1106612	-	1261	CC1G_11613	-	-	hypothetical protein	-	-	-	-
CC1G_05531	NW_003307534.1	1366806	1367282	+	375	CC1G_05531	-	-	hypothetical protein	-	-	-	-
CC1G_05478	NW_003307534.1	1525689	1527361	-	1572	CC1G_05478	-	-	hypothetical protein	-	-	-	-
CC1G_09254	NW_003307534.1	1669777	1671944	+	1851	CC1G_09254	GO:0016021	K23451	sphingosine-1-phosphate phosphatase	S1P	GO:0016021//integral component of membrane;	-	ko00600(Sphingolipid metabolism)
CC1G_05795	NW_003307533.1	187898	189306	-	1152	CC1G_05795	GO:0016021	-	hypothetical protein	-	GO:0016021//integral component of membrane;	-	-
CC1G_05829	NW_003307533.1	282698	284495	-	891	CC1G_05829	GO:0006338;GO:0031011	K11667	hypothetical protein	GO:0006338//chromatin remodeling;	GO:0031011//Ino80 complex;	-	-
CC1G_05846	NW_003307533.1	330681	332084	-	1107	CC1G_05846	GO:0051213	K19245	alpha-ketoglutarate catabolism dioxygenase	-	-	GO:0051213//dioxygenase activity;	-
CC1G_15386	NW_003307533.1	342629	345141	-	1830	CC1G_15386	GO:0016614;GO:0050660	-	glucose oxidase	-	-	GO:0016614//oxidoreductase activity, acting on CH-OH group of donors;GO:0050660//flavin adenine dinucleotide binding;	-
CC1G_12311	NW_003307533.1	555749	556750	-	882	CC1G_12311	-	-	hypothetical protein	-	-	-	-
CC1G_10801	NW_003307533.1	941364	942130	+	657	CC1G_10801	-	-	hypothetical protein	-	-	-	-
CC1G_11599	NW_003307533.1	1017374	1021011	-	3048	CC1G_11599	-	K21440	ankyrin repeat domain-containing protein 50	-	-	-	-
CC1G_06462	NW_003307533.1	1304877	1307716	-	2317	CC1G_06462	GO:0016925;GO:0019948;GO:0031510	K10685	Uba2	GO:0016925//protein sumoylation;	GO:0031510//SUMO activating enzyme complex;	GO:0019948//SUMO activating enzyme activity;	ko04120(Ubiquitin mediated proteolysis)
CC1G_15477	NW_003307533.1	1926823	1927426	-	537	CC1G_15477	-	-	hypothetical protein	-	-	-	-
CC1G_12235	NW_003307532.1	334832	337761	-	2457	CC1G_12235	GO:0003746;GO:0003924;GO:0005525;GO:0005739;GO:0070125	K02355	elongation factor g 1	GO:0070125//mitochondrial translational elongation;	GO:0005739//mitochondrion;	GO:0003746//translation elongation factor activity;GO:0003924//GTPase activity;GO:0005525//GTP binding;	-
